# Supplementary material for: Transcriptomic Profiling of the Allorecognition Response to Grafting in the Demosponge Amphimedon queenslandica
Source: Mar Drugs. 2017 May 11;15(5):136. doi: 10.3390/md15050136 (PMC5450542; doi:10.3390/md15050136)
Supplement: Supplementary file 1 [file marinedrugs-15-00136-s001.zip]

Archive with 3 entries (2 files):
- supplementary/
- supplementary/FigureS1.pdf
- supplementary/TableS1.xlsx
