# Supplementary material for: Transcriptomic Profiling of the Allorecognition Response to Grafting in the Demosponge Amphimedon queenslandica
Source: Mar Drugs. 2017 May 11;15(5):136. doi: 10.3390/md15050136 (PMC5450542; doi:10.3390/md15050136)
Supplement: Supplementary file 1 [file marinedrugs-15-00136-s001.zip › supplementary/TableS1.xlsx]

## Sheet: Aqu2.1
AA								BB								AB
0v12		12v24		24v48		48v72		0v12		12v24		24v48		48v72		0v12		12v24		24v48		48v72
Up	Down	Up	Down	Up	Down	Up	Down	Up	Down	Up	Down	Up	Down	Up	Down	Up	Down	Up	Down	Up	Down	Up	Down
	Aqu2.1.06648_001	Aqu2.1.31514_001	Aqu2.1.14808_001		Aqu2.1.01588_001	Aqu2.1.38326_001	Aqu2.1.20215_001	Aqu2.1.35217_001	Aqu2.1.06798_001	Aqu2.1.41008_001	Aqu2.1.36592_001	Aqu2.1.09430_001	Aqu2.1.09805_001	Aqu2.1.22400_001	Aqu2.1.41807_001	Aqu2.1.40980_001	Aqu2.1.05530_001	Aqu2.1.33614_001	Aqu2.1.20915_001	Aqu2.1.00015_001	Aqu2.1.00444_001	Aqu2.1.09853_001	Aqu2.1.27637_001
		Aqu2.1.44130_001	Aqu2.1.20215_001		Aqu2.1.06048_001	Aqu2.1.26656_001	Aqu2.1.21208_001	Aqu2.1.35956_001	Aqu2.1.20692_001	Aqu2.1.34931_001	Aqu2.1.22521_001	Aqu2.1.26656_001	Aqu2.1.34362_001	Aqu2.1.28760_001	Aqu2.1.38617_001	Aqu2.1.16761_001	Aqu2.1.07219_001	Aqu2.1.39664_001	Aqu2.1.14079_001	Aqu2.1.00025_001	Aqu2.1.04784_001	Aqu2.1.22351_001	Aqu2.1.07157_001
			Aqu2.1.36148_001		Aqu2.1.06049_001	Aqu2.1.39664_001		Aqu2.1.10425_001	Aqu2.1.34931_001	Aqu2.1.41010_001	Aqu2.1.39768_001	Aqu2.1.33561_001	Aqu2.1.34931_001	Aqu2.1.09430_001	Aqu2.1.03623_001	Aqu2.1.11224_001	Aqu2.1.07024_001	Aqu2.1.21222_001	Aqu2.1.14180_001	Aqu2.1.00048_001	Aqu2.1.05188_001	Aqu2.1.00065_001	Aqu2.1.28000_001
					Aqu2.1.09805_001	Aqu2.1.16776_001		Aqu2.1.39768_001	Aqu2.1.41833_001		Aqu2.1.39767_001		Aqu2.1.41833_001	Aqu2.1.26656_001	Aqu2.1.21287_001	Aqu2.1.14704_001	Aqu2.1.28267_001	Aqu2.1.25936_001	Aqu2.1.01557_001	Aqu2.1.00051_001	Aqu2.1.05268_001	Aqu2.1.00983_001	Aqu2.1.34324_001
					Aqu2.1.11426_001			Aqu2.1.35216_001	Aqu2.1.34362_001		Aqu2.1.20214_001		Aqu2.1.36519_001	Aqu2.1.35525_001	Aqu2.1.06049_001	Aqu2.1.30405_001	Aqu2.1.28624_001	Aqu2.1.39666_001	Aqu2.1.16631_001	Aqu2.1.00053_001	Aqu2.1.06971_001	Aqu2.1.28757_001	Aqu2.1.27448_001
					Aqu2.1.11427_001			Aqu2.1.31965_001	Aqu2.1.09805_001		Aqu2.1.38115_001		Aqu2.1.37717_001	Aqu2.1.22351_001	Aqu2.1.39768_001	Aqu2.1.24039_001	Aqu2.1.01539_001	Aqu2.1.28563_001	Aqu2.1.14083_001	Aqu2.1.00055_001	Aqu2.1.06972_001	Aqu2.1.00235_001	Aqu2.1.04645_001
					Aqu2.1.21287_001			Aqu2.1.17154_001	Aqu2.1.16693_001		Aqu2.1.17154_001		Aqu2.1.20356_001	Aqu2.1.12479_001	Aqu2.1.20692_001	Aqu2.1.10430_001	Aqu2.1.04146_001	Aqu2.1.41807_001	Aqu2.1.06378_001	Aqu2.1.00113_001	Aqu2.1.08583_001	Aqu2.1.09854_001	Aqu2.1.30101_001
					Aqu2.1.21486_001			Aqu2.1.14756_001	Aqu2.1.43935_001		Aqu2.1.43658_001			Aqu2.1.44225_001	Aqu2.1.06048_001	Aqu2.1.00221_001	Aqu2.1.04960_001	Aqu2.1.03798_001	Aqu2.1.17601_001	Aqu2.1.00163_001	Aqu2.1.09162_001	Aqu2.1.07458_001	Aqu2.1.20890_001
					Aqu2.1.22596_001			Aqu2.1.25550_001	Aqu2.1.15954_001		Aqu2.1.20215_001				Aqu2.1.01745_001	Aqu2.1.01932_001	Aqu2.1.17536_001	Aqu2.1.39692_001	Aqu2.1.00198_001	Aqu2.1.00200_001	Aqu2.1.11735_001	Aqu2.1.25879_001	Aqu2.1.39218_001
					Aqu2.1.22936_001			Aqu2.1.12479_001	Aqu2.1.41123_001		Aqu2.1.43502_001				Aqu2.1.34434_001	Aqu2.1.12728_001	Aqu2.1.05442_001		Aqu2.1.17570_001	Aqu2.1.00234_001	Aqu2.1.13683_001	Aqu2.1.00438_001	Aqu2.1.01639_001
					Aqu2.1.22937_001			Aqu2.1.20214_001	Aqu2.1.37082_001		Aqu2.1.07452_001				Aqu2.1.35133_001	Aqu2.1.27360_001	Aqu2.1.26844_001		Aqu2.1.15034_001	Aqu2.1.00235_001	Aqu2.1.19999_001	Aqu2.1.19957_001	Aqu2.1.31877_001
					Aqu2.1.31514_001			Aqu2.1.22521_001	Aqu2.1.16875_001		Aqu2.1.41815_001				Aqu2.1.34269_001	Aqu2.1.37925_001	Aqu2.1.12184_001		Aqu2.1.32948_001	Aqu2.1.00250_001	Aqu2.1.22655_001	Aqu2.1.41885_001	Aqu2.1.05305_001
					Aqu2.1.31782_001			Aqu2.1.20215_001	Aqu2.1.36519_001		Aqu2.1.14756_001				Aqu2.1.38135_001	Aqu2.1.28760_001	Aqu2.1.28776_001		Aqu2.1.04364_001	Aqu2.1.00254_001	Aqu2.1.22768_001	Aqu2.1.39816_001	Aqu2.1.11201_001
					Aqu2.1.34362_001			Aqu2.1.38134_001	Aqu2.1.35281_001						Aqu2.1.29054_001	Aqu2.1.18260_001	Aqu2.1.14749_001		Aqu2.1.10199_001	Aqu2.1.00258_001	Aqu2.1.22775_001	Aqu2.1.01557_001	Aqu2.1.14182_001
					Aqu2.1.36401_001			Aqu2.1.44100_001	Aqu2.1.18776_001						Aqu2.1.22521_001	Aqu2.1.08442_001	Aqu2.1.33689_001		Aqu2.1.22416_001	Aqu2.1.00260_001	Aqu2.1.24872_001	Aqu2.1.00942_001	Aqu2.1.06738_001
					Aqu2.1.38135_001			Aqu2.1.36592_001	Aqu2.1.27629_001						Aqu2.1.41327_001	Aqu2.1.27079_001	Aqu2.1.12372_001		Aqu2.1.33692_001	Aqu2.1.00350_001	Aqu2.1.28901_001	Aqu2.1.08535_001	Aqu2.1.10154_001
					Aqu2.1.38137_001				Aqu2.1.14051_001						Aqu2.1.23966_001	Aqu2.1.27620_001	Aqu2.1.19952_001		Aqu2.1.37310_001	Aqu2.1.00402_001	Aqu2.1.32657_001	Aqu2.1.02296_001	Aqu2.1.19264_001
					Aqu2.1.38815_001				Aqu2.1.37571_001						Aqu2.1.11426_001	Aqu2.1.10827_001	Aqu2.1.23530_001		Aqu2.1.13181_001	Aqu2.1.00411_001	Aqu2.1.39290_001	Aqu2.1.02352_001	Aqu2.1.20843_001
					Aqu2.1.44290_001				Aqu2.1.43372_001						Aqu2.1.21821_001	Aqu2.1.31172_001	Aqu2.1.16505_001		Aqu2.1.20217_001	Aqu2.1.00412_001	Aqu2.1.39681_001	Aqu2.1.16669_001	Aqu2.1.27146_001
									Aqu2.1.27108_001						Aqu2.1.43658_001	Aqu2.1.14487_001	Aqu2.1.40348_001		Aqu2.1.00975_001	Aqu2.1.00438_001	Aqu2.1.00083_001	Aqu2.1.41888_001	Aqu2.1.01679_001
									Aqu2.1.18775_001						Aqu2.1.43932_001	Aqu2.1.13233_001	Aqu2.1.19782_001		Aqu2.1.05430_001	Aqu2.1.00441_001	Aqu2.1.01009_001		Aqu2.1.06048_001
									Aqu2.1.26844_001						Aqu2.1.38137_001	Aqu2.1.11512_001	Aqu2.1.11613_001		Aqu2.1.06167_001	Aqu2.1.00462_001	Aqu2.1.01176_001		Aqu2.1.11548_001
									Aqu2.1.20356_001							Aqu2.1.16772_001	Aqu2.1.15315_001		Aqu2.1.15571_001	Aqu2.1.00486_001	Aqu2.1.02149_001		Aqu2.1.25203_001
									Aqu2.1.37106_001							Aqu2.1.16753_001	Aqu2.1.05216_001		Aqu2.1.33710_001	Aqu2.1.00507_001	Aqu2.1.03495_001		Aqu2.1.19909_001
									Aqu2.1.41527_001							Aqu2.1.43657_001	Aqu2.1.17218_001		Aqu2.1.34199_001	Aqu2.1.00579_001	Aqu2.1.03579_001		Aqu2.1.09961_001
																Aqu2.1.11336_001	Aqu2.1.26895_001		Aqu2.1.43457_001	Aqu2.1.00595_001	Aqu2.1.03962_001		Aqu2.1.14196_001
																Aqu2.1.14708_001	Aqu2.1.16918_001		Aqu2.1.12182_001	Aqu2.1.00622_001	Aqu2.1.05109_001		Aqu2.1.01095_001
																Aqu2.1.07986_001	Aqu2.1.12735_001		Aqu2.1.03673_001	Aqu2.1.00695_001	Aqu2.1.05115_001		Aqu2.1.24617_001
																Aqu2.1.44060_001	Aqu2.1.18776_001		Aqu2.1.06457_001	Aqu2.1.00705_001	Aqu2.1.06763_001		Aqu2.1.36618_001
																	Aqu2.1.43068_001		Aqu2.1.07500_001	Aqu2.1.00753_001	Aqu2.1.06960_001		Aqu2.1.09859_001
																	Aqu2.1.11511_001		Aqu2.1.11593_001	Aqu2.1.00755_001	Aqu2.1.07501_001		Aqu2.1.02346_001
																	Aqu2.1.35223_001		Aqu2.1.23920_001	Aqu2.1.00757_001	Aqu2.1.08616_001		Aqu2.1.34533_001
																	Aqu2.1.29448_001		Aqu2.1.32723_001	Aqu2.1.00785_001	Aqu2.1.10656_001		Aqu2.1.10153_001
																	Aqu2.1.02959_001		Aqu2.1.37619_001	Aqu2.1.00862_001	Aqu2.1.14742_001		Aqu2.1.11540_001
																	Aqu2.1.05215_001		Aqu2.1.44559_001	Aqu2.1.00900_001	Aqu2.1.18825_001		Aqu2.1.12332_001
																	Aqu2.1.06087_001		Aqu2.1.16408_001	Aqu2.1.00945_001	Aqu2.1.20708_001		Aqu2.1.11057_001
																	Aqu2.1.07541_001		Aqu2.1.00631_001	Aqu2.1.00963_001	Aqu2.1.21542_001		Aqu2.1.19727_001
																	Aqu2.1.28999_001		Aqu2.1.04393_001	Aqu2.1.00974_001	Aqu2.1.23638_001		Aqu2.1.27635_001
																	Aqu2.1.11304_001		Aqu2.1.04857_001	Aqu2.1.00975_001	Aqu2.1.23861_001		Aqu2.1.18281_001
																	Aqu2.1.19953_001		Aqu2.1.11248_001	Aqu2.1.00982_001	Aqu2.1.29353_001		Aqu2.1.03841_001
																	Aqu2.1.04724_001		Aqu2.1.18500_001	Aqu2.1.01013_001	Aqu2.1.43255_001		Aqu2.1.11143_001
																	Aqu2.1.09829_001		Aqu2.1.23931_001	Aqu2.1.01020_001	Aqu2.1.00398_001		Aqu2.1.14173_001
																	Aqu2.1.10398_001		Aqu2.1.04321_001	Aqu2.1.01063_001	Aqu2.1.01218_001		Aqu2.1.26790_001
																	Aqu2.1.21816_001		Aqu2.1.27778_001	Aqu2.1.01121_001	Aqu2.1.03456_001		Aqu2.1.33417_001
																	Aqu2.1.28270_001		Aqu2.1.43983_001	Aqu2.1.01251_001	Aqu2.1.04829_001		Aqu2.1.27791_001
																	Aqu2.1.30718_001		Aqu2.1.06941_001	Aqu2.1.01297_001	Aqu2.1.08315_001		Aqu2.1.01409_001
																	Aqu2.1.02459_001		Aqu2.1.11437_001	Aqu2.1.01320_001	Aqu2.1.11395_001		Aqu2.1.10781_001
																	Aqu2.1.10112_001		Aqu2.1.28496_001	Aqu2.1.01321_001	Aqu2.1.14070_001		Aqu2.1.03118_001
																	Aqu2.1.19792_001		Aqu2.1.38189_001	Aqu2.1.01328_001	Aqu2.1.14174_001		Aqu2.1.10088_001
																	Aqu2.1.23889_001		Aqu2.1.07921_001	Aqu2.1.01330_001	Aqu2.1.15029_001		Aqu2.1.42022_001
																	Aqu2.1.13251_001		Aqu2.1.28197_001	Aqu2.1.01331_001	Aqu2.1.16211_001		Aqu2.1.13967_001
																	Aqu2.1.07646_001		Aqu2.1.05957_001	Aqu2.1.01341_001	Aqu2.1.17752_001		Aqu2.1.41561_001
																	Aqu2.1.32575_001		Aqu2.1.26836_001	Aqu2.1.01344_001	Aqu2.1.19171_001		Aqu2.1.14888_001
																	Aqu2.1.10851_001		Aqu2.1.18440_001	Aqu2.1.01405_001	Aqu2.1.20245_001		Aqu2.1.10246_001
																	Aqu2.1.25881_001		Aqu2.1.27067_001	Aqu2.1.01442_001	Aqu2.1.27595_001		Aqu2.1.11768_001
																	Aqu2.1.30818_001		Aqu2.1.35949_001	Aqu2.1.01454_001	Aqu2.1.27749_001		Aqu2.1.21578_001
																	Aqu2.1.02004_001		Aqu2.1.23298_001	Aqu2.1.01471_001	Aqu2.1.32449_001		Aqu2.1.15697_001
																	Aqu2.1.04897_001		Aqu2.1.07992_001	Aqu2.1.01483_001	Aqu2.1.27878_001		Aqu2.1.38137_001
																	Aqu2.1.05357_001		Aqu2.1.18780_001	Aqu2.1.01495_001	Aqu2.1.38662_001		Aqu2.1.04572_001
																	Aqu2.1.05376_001		Aqu2.1.35539_001	Aqu2.1.01519_001	Aqu2.1.06209_001		Aqu2.1.05915_001
																	Aqu2.1.12663_001		Aqu2.1.38136_001	Aqu2.1.01536_001	Aqu2.1.12038_001		Aqu2.1.21580_001
																	Aqu2.1.00462_001		Aqu2.1.09280_001	Aqu2.1.01539_001	Aqu2.1.15959_001		Aqu2.1.12246_001
																	Aqu2.1.04012_001		Aqu2.1.02131_001	Aqu2.1.01540_001	Aqu2.1.18571_001		Aqu2.1.15528_001
																	Aqu2.1.07368_001		Aqu2.1.09573_001	Aqu2.1.01557_001	Aqu2.1.27238_001		Aqu2.1.26903_001
																	Aqu2.1.31818_001		Aqu2.1.44060_001	Aqu2.1.01564_001	Aqu2.1.30990_001		Aqu2.1.27633_001
																	Aqu2.1.40194_001		Aqu2.1.16735_001	Aqu2.1.01569_001	Aqu2.1.03423_001		Aqu2.1.17993_001
																	Aqu2.1.15561_001		Aqu2.1.14209_001	Aqu2.1.01594_001	Aqu2.1.05990_001		Aqu2.1.29745_001
																	Aqu2.1.34628_001		Aqu2.1.13758_001	Aqu2.1.01649_001	Aqu2.1.07972_001		Aqu2.1.05456_001
																	Aqu2.1.41141_001		Aqu2.1.07049_001	Aqu2.1.01682_001	Aqu2.1.11545_001		Aqu2.1.29432_001
																	Aqu2.1.11530_001		Aqu2.1.06187_001	Aqu2.1.01693_001	Aqu2.1.12223_001		Aqu2.1.05621_001
																	Aqu2.1.03769_001		Aqu2.1.05055_001	Aqu2.1.01700_001	Aqu2.1.12401_001		Aqu2.1.27135_001
																	Aqu2.1.20570_001		Aqu2.1.34582_001	Aqu2.1.01703_001	Aqu2.1.14967_001		Aqu2.1.28749_001
																	Aqu2.1.03521_001		Aqu2.1.43557_001	Aqu2.1.01720_001	Aqu2.1.19939_001		Aqu2.1.06914_001
																	Aqu2.1.06906_001		Aqu2.1.05332_001	Aqu2.1.01749_001	Aqu2.1.21402_001		Aqu2.1.33204_001
																	Aqu2.1.01320_001		Aqu2.1.08810_001	Aqu2.1.01764_001	Aqu2.1.29244_001		Aqu2.1.35736_001
																	Aqu2.1.04336_001		Aqu2.1.08639_001	Aqu2.1.01825_001	Aqu2.1.34327_001		Aqu2.1.00140_001
																	Aqu2.1.08021_001		Aqu2.1.09946_001	Aqu2.1.01851_001	Aqu2.1.36230_001		Aqu2.1.04455_001
																	Aqu2.1.14052_001		Aqu2.1.01230_001	Aqu2.1.01853_001	Aqu2.1.41451_001		Aqu2.1.08483_001
																	Aqu2.1.17541_001		Aqu2.1.42038_001	Aqu2.1.01909_001	Aqu2.1.43101_001		Aqu2.1.03753_001
																	Aqu2.1.30001_001		Aqu2.1.08475_001	Aqu2.1.01915_001	Aqu2.1.00026_001		Aqu2.1.04582_001
																	Aqu2.1.08350_001		Aqu2.1.12614_001	Aqu2.1.01929_001	Aqu2.1.00302_001		Aqu2.1.07313_001
																	Aqu2.1.03525_001		Aqu2.1.17533_001	Aqu2.1.01961_001	Aqu2.1.00797_001		Aqu2.1.12998_001
																	Aqu2.1.04994_001		Aqu2.1.02245_001	Aqu2.1.01968_001	Aqu2.1.01273_001		Aqu2.1.41853_001
																	Aqu2.1.06826_001		Aqu2.1.01150_001	Aqu2.1.02004_001	Aqu2.1.02366_001		Aqu2.1.06813_001
																	Aqu2.1.10273_001		Aqu2.1.31800_001	Aqu2.1.02061_001	Aqu2.1.03500_001		Aqu2.1.03274_001
																	Aqu2.1.15461_001		Aqu2.1.08641_001	Aqu2.1.02090_001	Aqu2.1.06716_001		Aqu2.1.07109_001
																	Aqu2.1.15545_001		Aqu2.1.14634_001	Aqu2.1.02143_001	Aqu2.1.10944_001		Aqu2.1.09263_001
																	Aqu2.1.17125_001		Aqu2.1.06956_001	Aqu2.1.02146_001	Aqu2.1.11562_001		Aqu2.1.11984_001
																	Aqu2.1.20489_001		Aqu2.1.27479_001	Aqu2.1.02178_001	Aqu2.1.14485_001		Aqu2.1.15427_001
																	Aqu2.1.27175_001		Aqu2.1.06827_001	Aqu2.1.02211_001	Aqu2.1.15128_001		Aqu2.1.23591_001
																	Aqu2.1.06282_001		Aqu2.1.41254_001	Aqu2.1.02249_001	Aqu2.1.27574_001		Aqu2.1.04243_001
																	Aqu2.1.09694_001		Aqu2.1.26023_001	Aqu2.1.02251_001	Aqu2.1.27800_001		Aqu2.1.04783_001
																	Aqu2.1.26557_001		Aqu2.1.04164_001	Aqu2.1.02275_001	Aqu2.1.31473_001		Aqu2.1.06633_001
																	Aqu2.1.05902_001		Aqu2.1.06275_001	Aqu2.1.02283_001	Aqu2.1.42561_001		Aqu2.1.10155_001
																	Aqu2.1.07627_001		Aqu2.1.09999_001	Aqu2.1.02296_001	Aqu2.1.12218_001		Aqu2.1.15783_001
																	Aqu2.1.11450_001		Aqu2.1.34485_001	Aqu2.1.02304_001	Aqu2.1.26400_001		Aqu2.1.16387_001
																	Aqu2.1.29453_001		Aqu2.1.07100_001	Aqu2.1.02314_001	Aqu2.1.02016_001		Aqu2.1.16894_001
																	Aqu2.1.02917_001		Aqu2.1.20350_001	Aqu2.1.02347_001	Aqu2.1.03629_001		Aqu2.1.44179_001
																	Aqu2.1.03695_001		Aqu2.1.00706_001	Aqu2.1.02351_001	Aqu2.1.09980_001		Aqu2.1.01154_001
																	Aqu2.1.05512_001		Aqu2.1.01946_001	Aqu2.1.02407_001	Aqu2.1.11315_001		Aqu2.1.04815_001
																	Aqu2.1.07386_001		Aqu2.1.38095_001	Aqu2.1.02408_001	Aqu2.1.12576_001		Aqu2.1.33169_001
																	Aqu2.1.35657_001			Aqu2.1.02441_001	Aqu2.1.18126_001		Aqu2.1.00447_001
																	Aqu2.1.20692_001			Aqu2.1.02522_001	Aqu2.1.22954_001		Aqu2.1.38135_001
																	Aqu2.1.27182_001			Aqu2.1.02524_001	Aqu2.1.23354_001		Aqu2.1.00944_001
																	Aqu2.1.08286_001			Aqu2.1.02531_001	Aqu2.1.26254_001		Aqu2.1.03357_001
																	Aqu2.1.08986_001			Aqu2.1.02545_001	Aqu2.1.29471_001		Aqu2.1.07846_001
																	Aqu2.1.19546_001			Aqu2.1.02632_001	Aqu2.1.29662_001		Aqu2.1.08859_001
																	Aqu2.1.20104_001			Aqu2.1.02635_001	Aqu2.1.30729_001		Aqu2.1.16326_001
																	Aqu2.1.03321_001			Aqu2.1.02650_001	Aqu2.1.00657_001		Aqu2.1.10814_001
																	Aqu2.1.03803_001			Aqu2.1.02674_001	Aqu2.1.00677_001		Aqu2.1.19019_001
																	Aqu2.1.20600_001			Aqu2.1.02677_001	Aqu2.1.01478_001		Aqu2.1.32504_001
																	Aqu2.1.26541_001			Aqu2.1.02687_001	Aqu2.1.02391_001		Aqu2.1.34535_001
																	Aqu2.1.01720_001			Aqu2.1.02801_001	Aqu2.1.02641_001		Aqu2.1.36668_001
																	Aqu2.1.02408_001			Aqu2.1.02802_001	Aqu2.1.03667_001		Aqu2.1.42796_001
																	Aqu2.1.04797_001			Aqu2.1.02832_001	Aqu2.1.04521_001		Aqu2.1.27450_001
																	Aqu2.1.08979_001			Aqu2.1.02843_001	Aqu2.1.05056_001		Aqu2.1.05758_001
																	Aqu2.1.25411_001			Aqu2.1.02848_001	Aqu2.1.07001_001		Aqu2.1.05954_001
																	Aqu2.1.39208_001			Aqu2.1.02880_001	Aqu2.1.07365_001		Aqu2.1.06026_001
																	Aqu2.1.07828_001			Aqu2.1.02905_001	Aqu2.1.07619_001		Aqu2.1.08557_001
																	Aqu2.1.07002_001			Aqu2.1.02917_001	Aqu2.1.12841_001		Aqu2.1.18651_001
																	Aqu2.1.09304_001			Aqu2.1.02959_001	Aqu2.1.14691_001		Aqu2.1.36953_001
																	Aqu2.1.15200_001			Aqu2.1.02988_001	Aqu2.1.14734_001		Aqu2.1.02693_001
																	Aqu2.1.20190_001			Aqu2.1.03019_001	Aqu2.1.15702_001		Aqu2.1.03611_001
																	Aqu2.1.27391_001			Aqu2.1.03035_001	Aqu2.1.17985_001		Aqu2.1.04809_001
																	Aqu2.1.00113_001			Aqu2.1.03086_001	Aqu2.1.18111_001		Aqu2.1.39046_001
																	Aqu2.1.01020_001			Aqu2.1.03089_001	Aqu2.1.27213_001		Aqu2.1.00334_001
																	Aqu2.1.01344_001			Aqu2.1.03125_001	Aqu2.1.30825_001		Aqu2.1.09142_001
																	Aqu2.1.09135_001			Aqu2.1.03131_001	Aqu2.1.31405_001		Aqu2.1.16017_001
																	Aqu2.1.12433_001			Aqu2.1.03165_001	Aqu2.1.37510_001		Aqu2.1.05445_001
																	Aqu2.1.17233_001			Aqu2.1.03169_001	Aqu2.1.40537_001		Aqu2.1.39959_001
																	Aqu2.1.17461_001			Aqu2.1.03298_001	Aqu2.1.14944_001		Aqu2.1.04510_001
																	Aqu2.1.18169_001			Aqu2.1.03312_001	Aqu2.1.06375_001		Aqu2.1.04545_001
																	Aqu2.1.25206_001			Aqu2.1.03321_001	Aqu2.1.07705_001		Aqu2.1.07556_001
																	Aqu2.1.33375_001			Aqu2.1.03322_001	Aqu2.1.12091_001		Aqu2.1.10145_001
																	Aqu2.1.36611_001			Aqu2.1.03364_001	Aqu2.1.30439_001		Aqu2.1.10614_001
																	Aqu2.1.06179_001			Aqu2.1.03391_001	Aqu2.1.40136_001		Aqu2.1.14195_001
																	Aqu2.1.00051_001			Aqu2.1.03407_001	Aqu2.1.01247_001		Aqu2.1.16080_001
																	Aqu2.1.07917_001			Aqu2.1.03409_001	Aqu2.1.01269_001		Aqu2.1.27874_001
																	Aqu2.1.02275_001			Aqu2.1.03420_001	Aqu2.1.02606_001		Aqu2.1.41856_001
																	Aqu2.1.06838_001			Aqu2.1.03453_001	Aqu2.1.02761_001		Aqu2.1.43357_001
																	Aqu2.1.08959_001			Aqu2.1.03458_001	Aqu2.1.02884_001		Aqu2.1.00132_001
																	Aqu2.1.11791_001			Aqu2.1.03499_001	Aqu2.1.02927_001		Aqu2.1.01978_001
																	Aqu2.1.15862_001			Aqu2.1.03501_001	Aqu2.1.06049_001		Aqu2.1.05714_001
																	Aqu2.1.22128_001			Aqu2.1.03521_001	Aqu2.1.06370_001		Aqu2.1.09576_001
																	Aqu2.1.27392_001			Aqu2.1.03525_001	Aqu2.1.09253_001		Aqu2.1.10815_001
																	Aqu2.1.01536_001			Aqu2.1.03528_001	Aqu2.1.09806_001		Aqu2.1.11562_001
																	Aqu2.1.03125_001			Aqu2.1.03540_001	Aqu2.1.10817_001		Aqu2.1.12085_001
																	Aqu2.1.12261_001			Aqu2.1.03560_001	Aqu2.1.14633_001		Aqu2.1.16689_001
																	Aqu2.1.18175_001			Aqu2.1.03562_001	Aqu2.1.15540_001		Aqu2.1.06049_001
																	Aqu2.1.20596_001			Aqu2.1.03564_001	Aqu2.1.15740_001		Aqu2.1.09308_001
																	Aqu2.1.28395_001			Aqu2.1.03591_001	Aqu2.1.17008_001		Aqu2.1.10698_001
																	Aqu2.1.34499_001			Aqu2.1.03601_001	Aqu2.1.20253_001		Aqu2.1.10773_001
																	Aqu2.1.35862_001			Aqu2.1.03617_001	Aqu2.1.20705_001		Aqu2.1.39045_001
																	Aqu2.1.36190_001			Aqu2.1.03655_001	Aqu2.1.21280_001		Aqu2.1.10739_001
																	Aqu2.1.39265_001			Aqu2.1.03694_001	Aqu2.1.29431_001		Aqu2.1.01060_001
																	Aqu2.1.40128_001			Aqu2.1.03695_001	Aqu2.1.31879_001		Aqu2.1.09862_001
																	Aqu2.1.00695_001			Aqu2.1.03703_001	Aqu2.1.39675_001		Aqu2.1.14051_001
																	Aqu2.1.03601_001			Aqu2.1.03769_001	Aqu2.1.43905_001		Aqu2.1.14197_001
																	Aqu2.1.02788_001			Aqu2.1.03784_001	Aqu2.1.11597_001		Aqu2.1.09686_001
																	Aqu2.1.07859_001			Aqu2.1.03803_001	Aqu2.1.20069_001		Aqu2.1.11268_001
																	Aqu2.1.13515_001			Aqu2.1.03813_001	Aqu2.1.22536_001		Aqu2.1.12112_001
																	Aqu2.1.19509_001			Aqu2.1.03854_001	Aqu2.1.03352_001		Aqu2.1.16924_001
																	Aqu2.1.01704_001			Aqu2.1.03875_001	Aqu2.1.08388_001		Aqu2.1.18434_001
																	Aqu2.1.02407_001			Aqu2.1.03911_001	Aqu2.1.09471_001		Aqu2.1.18648_001
																	Aqu2.1.05175_001			Aqu2.1.03920_001	Aqu2.1.10316_001		Aqu2.1.25451_001
																	Aqu2.1.08228_001			Aqu2.1.03933_001	Aqu2.1.10821_001		Aqu2.1.41256_001
																	Aqu2.1.09392_001			Aqu2.1.03966_001	Aqu2.1.15066_001		Aqu2.1.05144_001
																	Aqu2.1.10123_001			Aqu2.1.03972_001	Aqu2.1.33109_001		Aqu2.1.06870_001
																	Aqu2.1.14165_001			Aqu2.1.03974_001	Aqu2.1.00742_001		Aqu2.1.07950_001
																	Aqu2.1.39207_001			Aqu2.1.04012_001	Aqu2.1.05526_001		Aqu2.1.08946_001
																	Aqu2.1.40934_001			Aqu2.1.04034_001	Aqu2.1.05535_001		Aqu2.1.16018_001
																	Aqu2.1.42283_001			Aqu2.1.04072_001	Aqu2.1.09454_001		Aqu2.1.29471_001
																	Aqu2.1.36742_001			Aqu2.1.04083_001	Aqu2.1.09798_001		Aqu2.1.19929_001
																	Aqu2.1.34903_001			Aqu2.1.04088_001	Aqu2.1.12619_001		Aqu2.1.05541_001
																	Aqu2.1.40920_001			Aqu2.1.04126_001	Aqu2.1.23667_001		Aqu2.1.13727_001
																	Aqu2.1.27587_001			Aqu2.1.04129_001	Aqu2.1.25796_001		Aqu2.1.01629_001
																	Aqu2.1.11529_001			Aqu2.1.04146_001	Aqu2.1.30405_001		Aqu2.1.02082_001
																	Aqu2.1.41815_001			Aqu2.1.04149_001	Aqu2.1.32648_001		Aqu2.1.04185_001
																	Aqu2.1.03703_001			Aqu2.1.04186_001	Aqu2.1.32811_001		Aqu2.1.04841_001
																	Aqu2.1.40953_001			Aqu2.1.04199_001	Aqu2.1.15456_001		Aqu2.1.04875_001
																	Aqu2.1.40346_001			Aqu2.1.04213_001	Aqu2.1.00692_001		Aqu2.1.05893_001
																	Aqu2.1.26311_001			Aqu2.1.04255_001	Aqu2.1.00834_001		Aqu2.1.06333_001
																	Aqu2.1.20199_001			Aqu2.1.04257_001	Aqu2.1.01449_001		Aqu2.1.06748_001
																	Aqu2.1.11703_001			Aqu2.1.04281_001	Aqu2.1.03360_001		Aqu2.1.07506_001
																	Aqu2.1.01700_001			Aqu2.1.04334_001	Aqu2.1.04483_001		Aqu2.1.11229_001
																	Aqu2.1.22351_001			Aqu2.1.04336_001	Aqu2.1.07495_001		Aqu2.1.14013_001
																	Aqu2.1.17727_001			Aqu2.1.04364_001	Aqu2.1.07718_001		Aqu2.1.15033_001
																	Aqu2.1.09567_001			Aqu2.1.04393_001	Aqu2.1.07775_001		Aqu2.1.15690_001
																	Aqu2.1.22217_001			Aqu2.1.04422_001	Aqu2.1.08688_001		Aqu2.1.17177_001
																	Aqu2.1.08349_001			Aqu2.1.04477_001	Aqu2.1.10726_001		Aqu2.1.17815_001
																	Aqu2.1.28266_001			Aqu2.1.04495_001	Aqu2.1.10991_001		Aqu2.1.31669_001
																	Aqu2.1.11105_001			Aqu2.1.04529_001	Aqu2.1.12624_001		Aqu2.1.43255_001
																	Aqu2.1.15094_001			Aqu2.1.04655_001	Aqu2.1.25856_001		Aqu2.1.01273_001
																	Aqu2.1.41933_001			Aqu2.1.04681_001	Aqu2.1.27774_001		Aqu2.1.01993_001
																	Aqu2.1.18061_001			Aqu2.1.04705_001	Aqu2.1.06619_001		Aqu2.1.04266_001
																	Aqu2.1.28668_001			Aqu2.1.04724_001	Aqu2.1.11151_001		Aqu2.1.09787_001
																	Aqu2.1.19061_001			Aqu2.1.04729_001	Aqu2.1.21736_001		Aqu2.1.10554_001
																	Aqu2.1.19803_001			Aqu2.1.04731_001	Aqu2.1.10303_001		Aqu2.1.10995_001
																	Aqu2.1.04731_001			Aqu2.1.04732_001	Aqu2.1.15274_001		Aqu2.1.21839_001
																	Aqu2.1.27786_001			Aqu2.1.04735_001	Aqu2.1.00788_001		Aqu2.1.22366_001
																	Aqu2.1.09303_001			Aqu2.1.04750_001	Aqu2.1.02990_001		Aqu2.1.30559_001
																	Aqu2.1.13921_001			Aqu2.1.04751_001	Aqu2.1.06546_001		Aqu2.1.00653_001
																	Aqu2.1.10027_001			Aqu2.1.04797_001	Aqu2.1.06943_001		Aqu2.1.09776_001
																	Aqu2.1.44136_001			Aqu2.1.04807_001	Aqu2.1.07245_001		Aqu2.1.09989_001
																	Aqu2.1.01594_001			Aqu2.1.04821_001	Aqu2.1.07516_001		Aqu2.1.10535_001
																	Aqu2.1.04729_001			Aqu2.1.04827_001	Aqu2.1.09044_001		Aqu2.1.10708_001
																	Aqu2.1.08017_001			Aqu2.1.04850_001	Aqu2.1.09787_001		Aqu2.1.34599_001
																	Aqu2.1.05035_001			Aqu2.1.04857_001	Aqu2.1.10179_001		Aqu2.1.37859_001
																	Aqu2.1.01968_001			Aqu2.1.04896_001	Aqu2.1.10535_001		Aqu2.1.39858_001
																	Aqu2.1.40935_001			Aqu2.1.04897_001	Aqu2.1.10679_001		Aqu2.1.20063_001
																	Aqu2.1.03298_001			Aqu2.1.04941_001	Aqu2.1.11142_001		Aqu2.1.01922_001
																	Aqu2.1.07243_001			Aqu2.1.04942_001	Aqu2.1.12726_001		Aqu2.1.05021_001
																	Aqu2.1.44074_001			Aqu2.1.04949_001	Aqu2.1.15813_001		Aqu2.1.08617_001
																	Aqu2.1.09747_001			Aqu2.1.04960_001	Aqu2.1.15838_001		Aqu2.1.09443_001
																	Aqu2.1.09112_001			Aqu2.1.04994_001	Aqu2.1.16828_001		Aqu2.1.10985_001
																	Aqu2.1.17234_001			Aqu2.1.05009_001	Aqu2.1.19864_001		Aqu2.1.11230_001
																	Aqu2.1.19960_001			Aqu2.1.05041_001	Aqu2.1.21460_001		Aqu2.1.13709_001
																	Aqu2.1.39915_001			Aqu2.1.05215_001	Aqu2.1.31874_001		Aqu2.1.16876_001
																	Aqu2.1.09460_001			Aqu2.1.05216_001	Aqu2.1.31875_001		Aqu2.1.17176_001
																	Aqu2.1.00234_001			Aqu2.1.05228_001	Aqu2.1.07488_001		Aqu2.1.20165_001
																	Aqu2.1.33796_001			Aqu2.1.05239_001	Aqu2.1.09578_001		Aqu2.1.31719_001
																	Aqu2.1.19003_001			Aqu2.1.05271_001	Aqu2.1.05757_001		Aqu2.1.43252_001
																	Aqu2.1.37097_001			Aqu2.1.05291_001	Aqu2.1.18433_001		Aqu2.1.43866_001
																	Aqu2.1.19961_001			Aqu2.1.05327_001	Aqu2.1.01201_001		Aqu2.1.02405_001
																	Aqu2.1.39666_001			Aqu2.1.05348_001	Aqu2.1.01844_001		Aqu2.1.05077_001
																	Aqu2.1.01703_001			Aqu2.1.05349_001	Aqu2.1.04874_001		Aqu2.1.14115_001
																	Aqu2.1.01915_001			Aqu2.1.05357_001	Aqu2.1.06061_001		Aqu2.1.17985_001
																	Aqu2.1.00254_001			Aqu2.1.05376_001	Aqu2.1.08041_001		Aqu2.1.18515_001
																	Aqu2.1.12180_001			Aqu2.1.05435_001	Aqu2.1.08826_001		Aqu2.1.18744_001
																	Aqu2.1.16478_001			Aqu2.1.05442_001	Aqu2.1.11252_001		Aqu2.1.19017_001
																	Aqu2.1.40347_001			Aqu2.1.05482_001	Aqu2.1.13657_001		Aqu2.1.20250_001
																	Aqu2.1.11493_001			Aqu2.1.05530_001	Aqu2.1.15172_001		Aqu2.1.21938_001
																	Aqu2.1.22218_001			Aqu2.1.05570_001	Aqu2.1.23005_001		Aqu2.1.22260_001
																	Aqu2.1.19956_001			Aqu2.1.05585_001	Aqu2.1.26822_001		Aqu2.1.24716_001
																	Aqu2.1.04735_001			Aqu2.1.05608_001	Aqu2.1.33845_001		Aqu2.1.25114_001
																	Aqu2.1.20605_001			Aqu2.1.05619_001	Aqu2.1.15067_001		Aqu2.1.28598_001
																	Aqu2.1.09732_001			Aqu2.1.05651_001	Aqu2.1.23156_001		Aqu2.1.32647_001
																	Aqu2.1.22663_001			Aqu2.1.05713_001	Aqu2.1.26938_001		Aqu2.1.40188_001
																	Aqu2.1.00053_001			Aqu2.1.05719_001	Aqu2.1.35133_001		Aqu2.1.29410_001
																	Aqu2.1.02832_001			Aqu2.1.05721_001	Aqu2.1.03377_001		Aqu2.1.26789_001
																	Aqu2.1.09681_001			Aqu2.1.05722_001	Aqu2.1.05898_001		Aqu2.1.41807_001
																	Aqu2.1.31218_001			Aqu2.1.05780_001	Aqu2.1.07318_001		Aqu2.1.27634_001
																	Aqu2.1.04949_001			Aqu2.1.05781_001	Aqu2.1.07845_001		Aqu2.1.35028_001
																	Aqu2.1.12575_001			Aqu2.1.05801_001	Aqu2.1.09142_001		Aqu2.1.11056_001
																	Aqu2.1.20606_001			Aqu2.1.05806_001	Aqu2.1.11532_001		Aqu2.1.25976_001
																	Aqu2.1.08014_001			Aqu2.1.05834_001	Aqu2.1.14257_001		Aqu2.1.37451_001
																	Aqu2.1.19877_001			Aqu2.1.05843_001	Aqu2.1.17807_001		Aqu2.1.07361_001
																	Aqu2.1.20609_001			Aqu2.1.05928_001	Aqu2.1.18833_001		Aqu2.1.26433_001
																	Aqu2.1.33563_001			Aqu2.1.05971_001	Aqu2.1.26180_001		Aqu2.1.07140_001
																	Aqu2.1.33809_001			Aqu2.1.06013_001	Aqu2.1.41256_001		Aqu2.1.20945_001
																	Aqu2.1.18059_001			Aqu2.1.06029_001	Aqu2.1.16786_001		Aqu2.1.00305_001
																	Aqu2.1.15257_001			Aqu2.1.06074_001	Aqu2.1.01371_001		Aqu2.1.10479_001
																	Aqu2.1.01564_001			Aqu2.1.06087_001	Aqu2.1.02519_001		Aqu2.1.37341_001
																	Aqu2.1.04088_001			Aqu2.1.06088_001	Aqu2.1.03611_001		Aqu2.1.41985_001
																	Aqu2.1.12198_001			Aqu2.1.06096_001	Aqu2.1.04513_001		Aqu2.1.24380_001
																	Aqu2.1.20132_001			Aqu2.1.06120_001	Aqu2.1.06728_001		Aqu2.1.11436_001
																	Aqu2.1.03322_001			Aqu2.1.06163_001	Aqu2.1.07502_001		Aqu2.1.27215_001
																	Aqu2.1.32676_001			Aqu2.1.06170_001	Aqu2.1.09128_001		Aqu2.1.24252_001
																	Aqu2.1.13531_001			Aqu2.1.06179_001	Aqu2.1.09320_001		Aqu2.1.10422_001
																	Aqu2.1.12484_001			Aqu2.1.06219_001	Aqu2.1.09818_001		Aqu2.1.19348_001
																	Aqu2.1.00055_001			Aqu2.1.06274_001	Aqu2.1.17560_001		Aqu2.1.43253_001
																	Aqu2.1.12483_001			Aqu2.1.06275_001	Aqu2.1.18595_001		Aqu2.1.10245_001
																	Aqu2.1.02545_001			Aqu2.1.06282_001	Aqu2.1.32426_001		Aqu2.1.06762_001
																	Aqu2.1.03617_001			Aqu2.1.06296_001	Aqu2.1.39288_001		Aqu2.1.17910_001
																	Aqu2.1.06534_001			Aqu2.1.06298_001	Aqu2.1.00607_001		Aqu2.1.39571_001
																	Aqu2.1.14660_001			Aqu2.1.06344_001	Aqu2.1.05924_001		Aqu2.1.03294_001
																	Aqu2.1.16877_001			Aqu2.1.06345_001	Aqu2.1.16741_001		Aqu2.1.26158_001
																	Aqu2.1.03972_001			Aqu2.1.06346_001	Aqu2.1.41522_001		Aqu2.1.33707_001
																	Aqu2.1.15539_001			Aqu2.1.06371_001	Aqu2.1.08426_001		Aqu2.1.17950_001
																	Aqu2.1.28769_001			Aqu2.1.06374_001	Aqu2.1.02579_001		Aqu2.1.15699_001
																	Aqu2.1.01013_001			Aqu2.1.06388_001	Aqu2.1.05038_001		Aqu2.1.34437_001
																	Aqu2.1.32472_001			Aqu2.1.06392_001	Aqu2.1.05628_001		Aqu2.1.12367_001
																	Aqu2.1.32992_001			Aqu2.1.06415_001	Aqu2.1.07556_001		Aqu2.1.03889_001
																	Aqu2.1.14178_001			Aqu2.1.06416_001	Aqu2.1.08466_001		Aqu2.1.06068_001
																	Aqu2.1.14728_001			Aqu2.1.06420_001	Aqu2.1.09380_001		Aqu2.1.10480_001
																	Aqu2.1.06905_001			Aqu2.1.06439_001	Aqu2.1.11935_001		Aqu2.1.22232_001
																	Aqu2.1.17230_001			Aqu2.1.06457_001	Aqu2.1.16397_001		Aqu2.1.09988_001
																	Aqu2.1.33115_001			Aqu2.1.06463_001	Aqu2.1.39219_001		Aqu2.1.08825_001
																	Aqu2.1.04827_001			Aqu2.1.06467_001	Aqu2.1.04120_001		Aqu2.1.14181_001
																	Aqu2.1.00486_001			Aqu2.1.06514_001	Aqu2.1.05250_001		Aqu2.1.35133_001
																	Aqu2.1.13985_001			Aqu2.1.06520_001	Aqu2.1.08499_001		Aqu2.1.15465_001
																	Aqu2.1.14838_001			Aqu2.1.06534_001	Aqu2.1.09252_001		Aqu2.1.01747_001
																	Aqu2.1.11521_001			Aqu2.1.06556_001	Aqu2.1.11229_001		Aqu2.1.07745_001
																	Aqu2.1.06809_001			Aqu2.1.06582_001	Aqu2.1.18102_001		Aqu2.1.30091_001
																	Aqu2.1.06088_001			Aqu2.1.06614_001	Aqu2.1.20315_001		Aqu2.1.19103_001
																	Aqu2.1.35621_001			Aqu2.1.06628_001	Aqu2.1.23661_001		Aqu2.1.02930_001
																	Aqu2.1.14450_001			Aqu2.1.06653_001	Aqu2.1.26432_001		Aqu2.1.29746_001
																	Aqu2.1.34281_001			Aqu2.1.06702_001	Aqu2.1.31070_001		Aqu2.1.11362_001
																	Aqu2.1.10542_001			Aqu2.1.06756_001	Aqu2.1.36809_001		Aqu2.1.25176_001
																	Aqu2.1.16504_001			Aqu2.1.06809_001	Aqu2.1.09744_001		Aqu2.1.11363_001
																	Aqu2.1.12881_001			Aqu2.1.06826_001	Aqu2.1.11298_001		Aqu2.1.10670_001
																	Aqu2.1.06274_001			Aqu2.1.06827_001	Aqu2.1.17140_001		Aqu2.1.27875_001
																	Aqu2.1.09336_001			Aqu2.1.06831_001	Aqu2.1.12812_001		Aqu2.1.16388_001
																	Aqu2.1.23827_001			Aqu2.1.06833_001	Aqu2.1.27531_001		Aqu2.1.03428_001
																	Aqu2.1.19958_001			Aqu2.1.06838_001	Aqu2.1.00132_001		Aqu2.1.04825_001
																	Aqu2.1.07668_001			Aqu2.1.06886_001	Aqu2.1.05093_001		Aqu2.1.13492_001
																	Aqu2.1.02347_001			Aqu2.1.06905_001	Aqu2.1.10318_001		Aqu2.1.14214_001
																	Aqu2.1.15733_001			Aqu2.1.06906_001	Aqu2.1.16923_001		Aqu2.1.19018_001
																	Aqu2.1.08319_001			Aqu2.1.06921_001	Aqu2.1.18524_001		Aqu2.1.36148_001
																	Aqu2.1.15737_001			Aqu2.1.06941_001	Aqu2.1.19553_001		Aqu2.1.36617_001
																	Aqu2.1.41201_001			Aqu2.1.06951_001	Aqu2.1.24738_001		Aqu2.1.09994_001
																	Aqu2.1.22101_001			Aqu2.1.06961_001	Aqu2.1.27490_001		Aqu2.1.09585_001
																	Aqu2.1.10580_001			Aqu2.1.07002_001	Aqu2.1.32644_001		Aqu2.1.14743_001
																	Aqu2.1.06345_001			Aqu2.1.07024_001	Aqu2.1.40671_001		Aqu2.1.09203_001
																	Aqu2.1.08462_001			Aqu2.1.07049_001	Aqu2.1.42713_001		Aqu2.1.15689_001
																	Aqu2.1.14316_001			Aqu2.1.07062_001	Aqu2.1.22060_001		Aqu2.1.20230_001
																	Aqu2.1.14448_001			Aqu2.1.07100_001	Aqu2.1.27825_001		Aqu2.1.15688_001
																	Aqu2.1.32490_001			Aqu2.1.07114_001	Aqu2.1.10727_001		Aqu2.1.21281_001
																	Aqu2.1.03773_001			Aqu2.1.07151_001	Aqu2.1.18418_001		Aqu2.1.14068_001
																	Aqu2.1.14307_001			Aqu2.1.07152_001	Aqu2.1.10612_001		Aqu2.1.20070_001
																	Aqu2.1.31638_001			Aqu2.1.07170_001	Aqu2.1.10775_001		Aqu2.1.31668_001
																	Aqu2.1.26246_001			Aqu2.1.07180_001	Aqu2.1.10911_001		Aqu2.1.35027_001
																	Aqu2.1.14031_001			Aqu2.1.07209_001	Aqu2.1.13881_001		Aqu2.1.21579_001
																	Aqu2.1.27207_001			Aqu2.1.07219_001	Aqu2.1.15690_001		Aqu2.1.23649_001
																	Aqu2.1.10443_001			Aqu2.1.07244_001	Aqu2.1.16852_001		Aqu2.1.08187_001
																	Aqu2.1.06833_001			Aqu2.1.07255_001	Aqu2.1.27819_001		Aqu2.1.05772_001
																	Aqu2.1.31191_001			Aqu2.1.07288_001	Aqu2.1.38635_001		Aqu2.1.36757_001
																	Aqu2.1.16525_001			Aqu2.1.07312_001	Aqu2.1.00653_001		Aqu2.1.07927_001
																	Aqu2.1.10484_001			Aqu2.1.07328_001	Aqu2.1.01912_001		Aqu2.1.11144_001
																	Aqu2.1.39691_001			Aqu2.1.07352_001	Aqu2.1.03609_001		Aqu2.1.19353_001
																	Aqu2.1.21596_001			Aqu2.1.07368_001	Aqu2.1.06870_001		Aqu2.1.06404_001
																	Aqu2.1.13182_001			Aqu2.1.07386_001	Aqu2.1.07144_001		Aqu2.1.19263_001
																	Aqu2.1.14546_001			Aqu2.1.07409_001	Aqu2.1.07377_001		Aqu2.1.29047_001
																	Aqu2.1.00753_001			Aqu2.1.07476_001	Aqu2.1.12237_001		Aqu2.1.05132_001
																	Aqu2.1.33554_001			Aqu2.1.07485_001	Aqu2.1.13697_001		Aqu2.1.02900_001
																	Aqu2.1.43053_001			Aqu2.1.07500_001	Aqu2.1.14259_001		Aqu2.1.00791_001
																	Aqu2.1.08235_001			Aqu2.1.07536_001	Aqu2.1.14374_001		Aqu2.1.14761_001
																	Aqu2.1.05928_001			Aqu2.1.07541_001	Aqu2.1.15028_001		Aqu2.1.35758_001
																	Aqu2.1.07288_001			Aqu2.1.07543_001	Aqu2.1.20433_001		Aqu2.1.19261_001
																	Aqu2.1.27884_001			Aqu2.1.07545_001	Aqu2.1.22539_001		Aqu2.1.31036_001
																	Aqu2.1.04495_001			Aqu2.1.07550_001	Aqu2.1.24646_001		Aqu2.1.07108_001
																	Aqu2.1.04807_001			Aqu2.1.07584_001	Aqu2.1.37652_001		Aqu2.1.16389_001
																	Aqu2.1.08667_001			Aqu2.1.07625_001	Aqu2.1.00864_001		Aqu2.1.32972_001
																	Aqu2.1.26896_001			Aqu2.1.07626_001	Aqu2.1.05427_001		Aqu2.1.25700_001
																	Aqu2.1.31207_001			Aqu2.1.07627_001	Aqu2.1.05256_001		Aqu2.1.16486_001
																	Aqu2.1.35548_001			Aqu2.1.07633_001	Aqu2.1.43393_001		Aqu2.1.06553_001
																	Aqu2.1.39694_001			Aqu2.1.07652_001	Aqu2.1.01113_001		Aqu2.1.14328_001
																	Aqu2.1.23363_001			Aqu2.1.07685_001	Aqu2.1.02670_001		Aqu2.1.28197_001
																	Aqu2.1.00260_001			Aqu2.1.07747_001	Aqu2.1.06704_001		Aqu2.1.03572_001
																	Aqu2.1.28361_001			Aqu2.1.07769_001	Aqu2.1.08715_001		Aqu2.1.13321_001
																	Aqu2.1.18600_001			Aqu2.1.07790_001	Aqu2.1.13924_001		Aqu2.1.06669_001
																	Aqu2.1.22344_001			Aqu2.1.07814_001	Aqu2.1.18771_001		Aqu2.1.38155_001
																	Aqu2.1.25879_001			Aqu2.1.07828_001	Aqu2.1.22298_001		Aqu2.1.27864_001
																	Aqu2.1.40345_001			Aqu2.1.07874_001	Aqu2.1.30103_001		Aqu2.1.31402_001
																	Aqu2.1.06580_001			Aqu2.1.07898_001	Aqu2.1.42084_001		Aqu2.1.39692_001
																	Aqu2.1.22350_001			Aqu2.1.07899_001	Aqu2.1.44179_001		Aqu2.1.31368_001
																	Aqu2.1.21222_001			Aqu2.1.07917_001	Aqu2.1.03511_001		Aqu2.1.29105_001
																	Aqu2.1.29026_001			Aqu2.1.07921_001	Aqu2.1.14099_001		Aqu2.1.43417_001
																	Aqu2.1.04363_001			Aqu2.1.07933_001	Aqu2.1.02556_001		Aqu2.1.05403_001
																	Aqu2.1.14479_001			Aqu2.1.07937_001	Aqu2.1.19694_001		Aqu2.1.07107_001
																	Aqu2.1.34627_001			Aqu2.1.07951_001	Aqu2.1.28718_001		Aqu2.1.35544_001
																	Aqu2.1.01471_001			Aqu2.1.08014_001	Aqu2.1.05116_001		Aqu2.1.12422_001
																	Aqu2.1.04732_001			Aqu2.1.08017_001	Aqu2.1.08032_001		Aqu2.1.01663_001
																	Aqu2.1.13080_001			Aqu2.1.08021_001	Aqu2.1.02417_001		Aqu2.1.07380_001
																	Aqu2.1.22865_001			Aqu2.1.08106_001	Aqu2.1.40442_001		Aqu2.1.07405_001
																	Aqu2.1.20910_001			Aqu2.1.08112_001	Aqu2.1.03502_001		Aqu2.1.05328_001
																	Aqu2.1.33776_001			Aqu2.1.08172_001	Aqu2.1.04841_001		Aqu2.1.22413_001
																	Aqu2.1.20573_001			Aqu2.1.08228_001	Aqu2.1.05992_001		Aqu2.1.00381_001
																	Aqu2.1.31456_001			Aqu2.1.08235_001	Aqu2.1.06357_001		Aqu2.1.00864_001
																	Aqu2.1.29667_001			Aqu2.1.08238_001	Aqu2.1.07358_001		Aqu2.1.16447_001
																	Aqu2.1.07633_001			Aqu2.1.08318_001	Aqu2.1.07643_001		Aqu2.1.17265_001
																	Aqu2.1.31457_001			Aqu2.1.08319_001	Aqu2.1.14766_001		Aqu2.1.44131_001
																	Aqu2.1.02249_001			Aqu2.1.08349_001	Aqu2.1.18450_001		Aqu2.1.01520_001
																	Aqu2.1.26799_001			Aqu2.1.08351_001	Aqu2.1.21932_001		Aqu2.1.39219_001
																	Aqu2.1.18644_001			Aqu2.1.08352_001	Aqu2.1.40166_001		Aqu2.1.18812_001
																	Aqu2.1.14394_001			Aqu2.1.08394_001	Aqu2.1.22366_001		Aqu2.1.40651_001
																	Aqu2.1.09276_001			Aqu2.1.08462_001	Aqu2.1.22046_001		Aqu2.1.08985_001
																	Aqu2.1.19806_001			Aqu2.1.08469_001	Aqu2.1.00265_001		Aqu2.1.21208_001
																	Aqu2.1.11854_001			Aqu2.1.08528_001	Aqu2.1.01993_001		Aqu2.1.33642_001
																	Aqu2.1.06371_001			Aqu2.1.08535_001	Aqu2.1.09262_001		Aqu2.1.26434_001
																	Aqu2.1.06886_001			Aqu2.1.08609_001	Aqu2.1.14177_001		Aqu2.1.40589_001
																	Aqu2.1.07170_001			Aqu2.1.08641_001	Aqu2.1.16564_001		Aqu2.1.06025_001
																	Aqu2.1.05347_001			Aqu2.1.08667_001	Aqu2.1.22639_001		Aqu2.1.05055_001
																	Aqu2.1.07180_001			Aqu2.1.08675_001	Aqu2.1.25451_001		Aqu2.1.07145_001
																	Aqu2.1.39689_001			Aqu2.1.08677_001	Aqu2.1.31407_001		Aqu2.1.07782_001
																	Aqu2.1.26183_001			Aqu2.1.08720_001	Aqu2.1.11144_001		Aqu2.1.44680_001
																	Aqu2.1.33077_001			Aqu2.1.08743_001	Aqu2.1.30241_001		Aqu2.1.32640_001
																	Aqu2.1.09750_001			Aqu2.1.08773_001	Aqu2.1.01970_001		Aqu2.1.23754_001
																	Aqu2.1.04751_001			Aqu2.1.08831_001	Aqu2.1.12998_001		Aqu2.1.27451_001
																				Aqu2.1.08866_001	Aqu2.1.00447_001		Aqu2.1.13929_001
																				Aqu2.1.08880_001	Aqu2.1.00452_001		Aqu2.1.15800_001
																				Aqu2.1.08882_001	Aqu2.1.00835_001		Aqu2.1.05974_001
																				Aqu2.1.08898_001	Aqu2.1.05893_001		Aqu2.1.10180_001
																				Aqu2.1.08943_001	Aqu2.1.08029_001		Aqu2.1.33678_001
																				Aqu2.1.08959_001	Aqu2.1.15804_001		Aqu2.1.08817_001
																				Aqu2.1.08979_001	Aqu2.1.31726_001		Aqu2.1.42778_001
																				Aqu2.1.09007_001	Aqu2.1.00478_001		Aqu2.1.14042_001
																				Aqu2.1.09012_001	Aqu2.1.15485_001		Aqu2.1.19352_001
																				Aqu2.1.09085_001	Aqu2.1.02976_001		Aqu2.1.22172_001
																				Aqu2.1.09093_001	Aqu2.1.10259_001		Aqu2.1.05431_001
																				Aqu2.1.09112_001	Aqu2.1.11269_001		Aqu2.1.31780_001
																				Aqu2.1.09184_001	Aqu2.1.11749_001		Aqu2.1.01465_001
																				Aqu2.1.09230_001	Aqu2.1.12499_001		Aqu2.1.04390_001
																				Aqu2.1.09236_001	Aqu2.1.22083_001		Aqu2.1.14320_001
																				Aqu2.1.09295_001	Aqu2.1.06535_001		Aqu2.1.05724_001
																				Aqu2.1.09303_001	Aqu2.1.03906_001		Aqu2.1.34367_001
																				Aqu2.1.09336_001	Aqu2.1.04370_001		Aqu2.1.10005_001
																				Aqu2.1.09371_001	Aqu2.1.05727_001
																				Aqu2.1.09419_001	Aqu2.1.11029_001
																				Aqu2.1.09460_001	Aqu2.1.04758_001
																				Aqu2.1.09542_001	Aqu2.1.14115_001
																				Aqu2.1.09557_001	Aqu2.1.18432_001
																				Aqu2.1.09558_001	Aqu2.1.26877_001
																				Aqu2.1.09567_001	Aqu2.1.37342_001
																				Aqu2.1.09599_001	Aqu2.1.39234_001
																				Aqu2.1.09681_001	Aqu2.1.06553_001
																				Aqu2.1.09695_001	Aqu2.1.10296_001
																				Aqu2.1.09697_001	Aqu2.1.25202_001
																				Aqu2.1.09707_001	Aqu2.1.23668_001
																				Aqu2.1.09711_001	Aqu2.1.04326_001
																				Aqu2.1.09732_001	Aqu2.1.11692_001
																				Aqu2.1.09747_001	Aqu2.1.18523_001
																				Aqu2.1.09749_001	Aqu2.1.25101_001
																				Aqu2.1.09750_001	Aqu2.1.44433_001
																				Aqu2.1.09795_001	Aqu2.1.00555_001
																				Aqu2.1.09868_001	Aqu2.1.03430_001
																				Aqu2.1.09902_001	Aqu2.1.13706_001
																				Aqu2.1.10027_001	Aqu2.1.06501_001
																				Aqu2.1.10048_001	Aqu2.1.12893_001
																				Aqu2.1.10049_001	Aqu2.1.26876_001
																				Aqu2.1.10086_001	Aqu2.1.15004_001
																				Aqu2.1.10095_001	Aqu2.1.43417_001
																				Aqu2.1.10112_001	Aqu2.1.10350_001
																				Aqu2.1.10123_001	Aqu2.1.03450_001
																				Aqu2.1.10124_001	Aqu2.1.05787_001
																				Aqu2.1.10125_001	Aqu2.1.22317_001
																				Aqu2.1.10129_001	Aqu2.1.02518_001
																				Aqu2.1.10199_001	Aqu2.1.14215_001
																				Aqu2.1.10200_001	Aqu2.1.16876_001
																				Aqu2.1.10210_001	Aqu2.1.27165_001
																				Aqu2.1.10257_001	Aqu2.1.01543_001
																				Aqu2.1.10272_001	Aqu2.1.02130_001
																				Aqu2.1.10273_001	Aqu2.1.05714_001
																				Aqu2.1.10398_001	Aqu2.1.07035_001
																				Aqu2.1.10399_001	Aqu2.1.11644_001
																				Aqu2.1.10443_001	Aqu2.1.12272_001
																				Aqu2.1.10462_001	Aqu2.1.16374_001
																				Aqu2.1.10484_001	Aqu2.1.18434_001
																				Aqu2.1.10540_001	Aqu2.1.27314_001
																				Aqu2.1.10541_001	Aqu2.1.27728_001
																				Aqu2.1.10542_001	Aqu2.1.32126_001
																				Aqu2.1.10565_001	Aqu2.1.11110_001
																				Aqu2.1.10580_001	Aqu2.1.03005_001
																				Aqu2.1.10626_001	Aqu2.1.09617_001
																				Aqu2.1.10764_001	Aqu2.1.03198_001
																				Aqu2.1.10879_001	Aqu2.1.09443_001
																				Aqu2.1.10950_001	Aqu2.1.32647_001
																				Aqu2.1.10951_001	Aqu2.1.40188_001
																				Aqu2.1.10964_001	Aqu2.1.09537_001
																				Aqu2.1.10971_001	Aqu2.1.23345_001
																				Aqu2.1.11024_001	Aqu2.1.10122_001
																				Aqu2.1.11044_001	Aqu2.1.17967_001
																				Aqu2.1.11105_001	Aqu2.1.09308_001
																				Aqu2.1.11106_001	Aqu2.1.10085_001
																				Aqu2.1.11172_001	Aqu2.1.10708_001
																				Aqu2.1.11173_001	Aqu2.1.14945_001
																				Aqu2.1.11194_001	Aqu2.1.19104_001
																				Aqu2.1.11237_001	Aqu2.1.28859_001
																				Aqu2.1.11244_001	Aqu2.1.38137_001
																				Aqu2.1.11248_001	Aqu2.1.27214_001
																				Aqu2.1.11255_001	Aqu2.1.33279_001
																				Aqu2.1.11291_001	Aqu2.1.05254_001
																				Aqu2.1.11303_001	Aqu2.1.02442_001
																				Aqu2.1.11304_001	Aqu2.1.03126_001
																				Aqu2.1.11410_001	Aqu2.1.03337_001
																				Aqu2.1.11431_001	Aqu2.1.11042_001
																				Aqu2.1.11450_001	Aqu2.1.20662_001
																				Aqu2.1.11452_001	Aqu2.1.36178_001
																				Aqu2.1.11454_001	Aqu2.1.00591_001
																				Aqu2.1.11455_001	Aqu2.1.07405_001
																				Aqu2.1.11493_001	Aqu2.1.14328_001
																				Aqu2.1.11511_001	Aqu2.1.14761_001
																				Aqu2.1.11521_001	Aqu2.1.27639_001
																				Aqu2.1.11523_001	Aqu2.1.08717_001
																				Aqu2.1.11529_001	Aqu2.1.00777_001
																				Aqu2.1.11530_001	Aqu2.1.06807_001
																				Aqu2.1.11559_001	Aqu2.1.10857_001
																				Aqu2.1.11574_001	Aqu2.1.12728_001
																				Aqu2.1.11593_001	Aqu2.1.24398_001
																				Aqu2.1.11668_001	Aqu2.1.33029_001
																				Aqu2.1.11703_001	Aqu2.1.13729_001
																				Aqu2.1.11791_001	Aqu2.1.01143_001
																				Aqu2.1.11815_001	Aqu2.1.01167_001
																				Aqu2.1.11854_001	Aqu2.1.02236_001
																				Aqu2.1.11936_001	Aqu2.1.05659_001
																				Aqu2.1.11951_001	Aqu2.1.10224_001
																				Aqu2.1.11952_001	Aqu2.1.06962_001
																				Aqu2.1.11969_001	Aqu2.1.19350_001
																				Aqu2.1.11975_001	Aqu2.1.01615_001
																				Aqu2.1.12005_001	Aqu2.1.02405_001
																				Aqu2.1.12006_001	Aqu2.1.13048_001
																				Aqu2.1.12156_001	Aqu2.1.11404_001
																				Aqu2.1.12180_001	Aqu2.1.16447_001
																				Aqu2.1.12182_001	Aqu2.1.10993_001
																				Aqu2.1.12184_001	Aqu2.1.00992_001
																				Aqu2.1.12194_001	Aqu2.1.05144_001
																				Aqu2.1.12198_001	Aqu2.1.08458_001
																				Aqu2.1.12228_001	Aqu2.1.15680_001
																				Aqu2.1.12251_001	Aqu2.1.20061_001
																				Aqu2.1.12256_001	Aqu2.1.20311_001
																				Aqu2.1.12261_001	Aqu2.1.40285_001
																				Aqu2.1.12309_001	Aqu2.1.24374_001
																				Aqu2.1.12322_001	Aqu2.1.17645_001
																				Aqu2.1.12372_001	Aqu2.1.25392_001
																				Aqu2.1.12373_001	Aqu2.1.01254_001
																				Aqu2.1.12392_001	Aqu2.1.10338_001
																				Aqu2.1.12397_001	Aqu2.1.10773_001
																				Aqu2.1.12414_001	Aqu2.1.11646_001
																				Aqu2.1.12433_001	Aqu2.1.27999_001
																				Aqu2.1.12479_001	Aqu2.1.10005_001
																				Aqu2.1.12483_001	Aqu2.1.30489_001
																				Aqu2.1.12484_001	Aqu2.1.12086_001
																				Aqu2.1.12491_001	Aqu2.1.26194_001
																				Aqu2.1.12533_001	Aqu2.1.27466_001
																				Aqu2.1.12540_001	Aqu2.1.27872_001
																				Aqu2.1.12541_001	Aqu2.1.35516_001
																				Aqu2.1.12559_001	Aqu2.1.24038_001
																				Aqu2.1.12575_001	Aqu2.1.20070_001
																				Aqu2.1.12642_001	Aqu2.1.05811_001
																				Aqu2.1.12645_001	Aqu2.1.08770_001
																				Aqu2.1.12663_001	Aqu2.1.09776_001
																				Aqu2.1.12717_001	Aqu2.1.09824_001
																				Aqu2.1.12735_001	Aqu2.1.11636_001
																				Aqu2.1.12743_001	Aqu2.1.21506_001
																				Aqu2.1.12748_001	Aqu2.1.14798_001
																				Aqu2.1.12787_001	Aqu2.1.14254_001
																				Aqu2.1.12881_001	Aqu2.1.14420_001
																				Aqu2.1.12899_001	Aqu2.1.21839_001
																				Aqu2.1.12900_001	Aqu2.1.32423_001
																				Aqu2.1.12950_001	Aqu2.1.12548_001
																				Aqu2.1.12972_001	Aqu2.1.41598_001
																				Aqu2.1.13018_001	Aqu2.1.06000_001
																				Aqu2.1.13085_001	Aqu2.1.06068_001
																				Aqu2.1.13118_001	Aqu2.1.11076_001
																				Aqu2.1.13182_001	Aqu2.1.21806_001
																				Aqu2.1.13251_001	Aqu2.1.00668_001
																				Aqu2.1.13443_001	Aqu2.1.08493_001
																				Aqu2.1.13496_001	Aqu2.1.05251_001
																				Aqu2.1.13503_001	Aqu2.1.14255_001
																				Aqu2.1.13506_001	Aqu2.1.15587_001
																				Aqu2.1.13531_001	Aqu2.1.20880_001
																				Aqu2.1.13767_001	Aqu2.1.27740_001
																				Aqu2.1.13789_001	Aqu2.1.09203_001
																				Aqu2.1.13815_001	Aqu2.1.11870_001
																				Aqu2.1.13921_001	Aqu2.1.01629_001
																				Aqu2.1.13922_001	Aqu2.1.05803_001
																				Aqu2.1.13954_001	Aqu2.1.06424_001
																				Aqu2.1.13956_001	Aqu2.1.28749_001
																				Aqu2.1.13969_001	Aqu2.1.38135_001
																				Aqu2.1.13979_001	Aqu2.1.24799_001
																				Aqu2.1.13980_001	Aqu2.1.02003_001
																				Aqu2.1.13985_001	Aqu2.1.05059_001
																				Aqu2.1.13995_001	Aqu2.1.15192_001
																				Aqu2.1.14031_001	Aqu2.1.20052_001
																				Aqu2.1.14079_001	Aqu2.1.08507_001
																				Aqu2.1.14140_001	Aqu2.1.21437_001
																				Aqu2.1.14165_001	Aqu2.1.02246_001
																				Aqu2.1.14178_001	Aqu2.1.07927_001
																				Aqu2.1.14180_001	Aqu2.1.00812_001
																				Aqu2.1.14303_001	Aqu2.1.04604_001
																				Aqu2.1.14307_001	Aqu2.1.11058_001
																				Aqu2.1.14335_001	Aqu2.1.25871_001
																				Aqu2.1.14393_001	Aqu2.1.05248_001
																				Aqu2.1.14394_001	Aqu2.1.10670_001
																				Aqu2.1.14406_001	Aqu2.1.02277_001
																				Aqu2.1.14435_001	Aqu2.1.09693_001
																				Aqu2.1.14447_001	Aqu2.1.15960_001
																				Aqu2.1.14448_001	Aqu2.1.16018_001
																				Aqu2.1.14450_001	Aqu2.1.08060_001
																				Aqu2.1.14479_001	Aqu2.1.41705_001
																				Aqu2.1.14542_001	Aqu2.1.08467_001
																				Aqu2.1.14545_001	Aqu2.1.07506_001
																				Aqu2.1.14546_001	Aqu2.1.07680_001
																				Aqu2.1.14607_001	Aqu2.1.21728_001
																				Aqu2.1.14659_001	Aqu2.1.22661_001
																				Aqu2.1.14660_001	Aqu2.1.03577_001
																				Aqu2.1.14684_001	Aqu2.1.37941_001
																				Aqu2.1.14688_001	Aqu2.1.36879_001
																				Aqu2.1.14714_001	Aqu2.1.09989_001
																				Aqu2.1.14728_001	Aqu2.1.34827_001
																				Aqu2.1.14749_001	Aqu2.1.04831_001
																				Aqu2.1.14799_001	Aqu2.1.07724_001
																				Aqu2.1.14828_001	Aqu2.1.08566_001
																				Aqu2.1.14829_001	Aqu2.1.10813_001
																				Aqu2.1.14832_001	Aqu2.1.19230_001
																				Aqu2.1.14838_001	Aqu2.1.33755_001
																				Aqu2.1.14890_001	Aqu2.1.14547_001
																				Aqu2.1.14892_001	Aqu2.1.03596_001
																				Aqu2.1.14937_001	Aqu2.1.33206_001
																				Aqu2.1.14981_001	Aqu2.1.00567_001
																				Aqu2.1.15040_001	Aqu2.1.12244_001
																				Aqu2.1.15090_001	Aqu2.1.04238_001
																				Aqu2.1.15092_001	Aqu2.1.35430_001
																				Aqu2.1.15094_001	Aqu2.1.04078_001
																				Aqu2.1.15095_001	Aqu2.1.28598_001
																				Aqu2.1.15124_001	Aqu2.1.04390_001
																				Aqu2.1.15156_001	Aqu2.1.33025_001
																				Aqu2.1.15158_001	Aqu2.1.08638_001
																				Aqu2.1.15167_001	Aqu2.1.14051_001
																				Aqu2.1.15200_001	Aqu2.1.02280_001
																				Aqu2.1.15204_001	Aqu2.1.36758_001
																				Aqu2.1.15244_001	Aqu2.1.22315_001
																				Aqu2.1.15257_001	Aqu2.1.19930_001
																				Aqu2.1.15262_001	Aqu2.1.02092_001
																				Aqu2.1.15389_001	Aqu2.1.01834_001
																				Aqu2.1.15461_001	Aqu2.1.16530_001
																				Aqu2.1.15499_001	Aqu2.1.32653_001
																				Aqu2.1.15539_001	Aqu2.1.05589_001
																				Aqu2.1.15543_001	Aqu2.1.08769_001
																				Aqu2.1.15545_001	Aqu2.1.22225_001
																				Aqu2.1.15561_001	Aqu2.1.31402_001
																				Aqu2.1.15567_001	Aqu2.1.40672_001
																				Aqu2.1.15576_001	Aqu2.1.01005_001
																				Aqu2.1.15675_001	Aqu2.1.03445_001
																				Aqu2.1.15719_001	Aqu2.1.04288_001
																				Aqu2.1.15733_001	Aqu2.1.08919_001
																				Aqu2.1.15758_001	Aqu2.1.10995_001
																				Aqu2.1.15762_001	Aqu2.1.23533_001
																				Aqu2.1.15797_001	Aqu2.1.03574_001
																				Aqu2.1.15798_001	Aqu2.1.27864_001
																				Aqu2.1.15860_001	Aqu2.1.15541_001
																				Aqu2.1.15908_001	Aqu2.1.10466_001
																				Aqu2.1.15943_001	Aqu2.1.14182_001
																				Aqu2.1.15963_001	Aqu2.1.16080_001
																				Aqu2.1.15965_001	Aqu2.1.22829_001
																				Aqu2.1.15980_001	Aqu2.1.38188_001
																				Aqu2.1.16109_001	Aqu2.1.02426_001
																				Aqu2.1.16113_001	Aqu2.1.05505_001
																				Aqu2.1.16129_001	Aqu2.1.12085_001
																				Aqu2.1.16250_001	Aqu2.1.19946_001
																				Aqu2.1.16400_001	Aqu2.1.36145_001
																				Aqu2.1.16408_001	Aqu2.1.08222_001
																				Aqu2.1.16457_001	Aqu2.1.23136_001
																				Aqu2.1.16466_001	Aqu2.1.07562_001
																				Aqu2.1.16478_001	Aqu2.1.10698_001
																				Aqu2.1.16499_001	Aqu2.1.37859_001
																				Aqu2.1.16501_001	Aqu2.1.43170_001
																				Aqu2.1.16503_001	Aqu2.1.11372_001
																				Aqu2.1.16504_001	Aqu2.1.11495_001
																				Aqu2.1.16505_001	Aqu2.1.40708_001
																				Aqu2.1.16525_001	Aqu2.1.12987_001
																				Aqu2.1.16687_001	Aqu2.1.12087_001
																				Aqu2.1.16743_001	Aqu2.1.38587_001
																				Aqu2.1.16777_001	Aqu2.1.11730_001
																				Aqu2.1.16855_001	Aqu2.1.01179_001
																				Aqu2.1.16916_001	Aqu2.1.08083_001
																				Aqu2.1.16917_001	Aqu2.1.08859_001
																				Aqu2.1.16918_001	Aqu2.1.10372_001
																				Aqu2.1.17005_001	Aqu2.1.10554_001
																				Aqu2.1.17030_001	Aqu2.1.15644_001
																				Aqu2.1.17053_001	Aqu2.1.37114_001
																				Aqu2.1.17078_001	Aqu2.1.01762_001
																				Aqu2.1.17125_001	Aqu2.1.13282_001
																				Aqu2.1.17218_001	Aqu2.1.08482_001
																				Aqu2.1.17230_001	Aqu2.1.05759_001
																				Aqu2.1.17233_001	Aqu2.1.19012_001
																				Aqu2.1.17234_001	Aqu2.1.13755_001
																				Aqu2.1.17308_001	Aqu2.1.21807_001
																				Aqu2.1.17321_001	Aqu2.1.43252_001
																				Aqu2.1.17468_001	Aqu2.1.23754_001
																				Aqu2.1.17519_001	Aqu2.1.06404_001
																				Aqu2.1.17536_001	Aqu2.1.32553_001
																				Aqu2.1.17541_001	Aqu2.1.39738_001
																				Aqu2.1.17543_001	Aqu2.1.09061_001
																				Aqu2.1.17544_001	Aqu2.1.15427_001
																				Aqu2.1.17570_001	Aqu2.1.23158_001
																				Aqu2.1.17571_001	Aqu2.1.06440_001
																				Aqu2.1.17575_001	Aqu2.1.15689_001
																				Aqu2.1.17652_001	Aqu2.1.06333_001
																				Aqu2.1.17659_001	Aqu2.1.42778_001
																				Aqu2.1.17725_001	Aqu2.1.18519_001
																				Aqu2.1.17727_001	Aqu2.1.12165_001
																				Aqu2.1.17776_001	Aqu2.1.16924_001
																				Aqu2.1.17832_001	Aqu2.1.17176_001
																				Aqu2.1.17834_001	Aqu2.1.04921_001
																				Aqu2.1.17872_001	Aqu2.1.09495_001
																				Aqu2.1.17884_001	Aqu2.1.06780_001
																				Aqu2.1.17979_001	Aqu2.1.28357_001
																				Aqu2.1.17981_001	Aqu2.1.20485_001
																				Aqu2.1.18059_001	Aqu2.1.07145_001
																				Aqu2.1.18061_001	Aqu2.1.42243_001
																				Aqu2.1.18169_001	Aqu2.1.22529_001
																				Aqu2.1.18175_001	Aqu2.1.11645_001
																				Aqu2.1.18188_001	Aqu2.1.24716_001
																				Aqu2.1.18288_001	Aqu2.1.14322_001
																				Aqu2.1.18427_001	Aqu2.1.11683_001
																				Aqu2.1.18440_001	Aqu2.1.12968_001
																				Aqu2.1.18447_001	Aqu2.1.22779_001
																				Aqu2.1.18495_001	Aqu2.1.36432_001
																				Aqu2.1.18600_001	Aqu2.1.03357_001
																				Aqu2.1.18623_001	Aqu2.1.07033_001
																				Aqu2.1.18642_001	Aqu2.1.20250_001
																				Aqu2.1.18644_001	Aqu2.1.23341_001
																				Aqu2.1.18645_001	Aqu2.1.15800_001
																				Aqu2.1.18649_001	Aqu2.1.40757_001
																				Aqu2.1.18707_001	Aqu2.1.01922_001
																				Aqu2.1.18768_001	Aqu2.1.19017_001
																				Aqu2.1.18824_001	Aqu2.1.24717_001
																				Aqu2.1.18829_001	Aqu2.1.31873_001
																				Aqu2.1.18913_001	Aqu2.1.40589_001
																				Aqu2.1.19003_001	Aqu2.1.39746_001
																				Aqu2.1.19061_001	Aqu2.1.00130_001
																				Aqu2.1.19094_001	Aqu2.1.05621_001
																				Aqu2.1.19207_001	Aqu2.1.08557_001
																				Aqu2.1.19509_001	Aqu2.1.09988_001
																				Aqu2.1.19529_001	Aqu2.1.32625_001
																				Aqu2.1.19563_001	Aqu2.1.07093_001
																				Aqu2.1.19589_001	Aqu2.1.02099_001
																				Aqu2.1.19749_001	Aqu2.1.03118_001
																				Aqu2.1.19750_001	Aqu2.1.16779_001
																				Aqu2.1.19754_001	Aqu2.1.06669_001
																				Aqu2.1.19782_001	Aqu2.1.19262_001
																				Aqu2.1.19803_001	Aqu2.1.10578_001
																				Aqu2.1.19804_001	Aqu2.1.35990_001
																				Aqu2.1.19806_001	Aqu2.1.21579_001
																				Aqu2.1.19807_001	Aqu2.1.39570_001
																				Aqu2.1.19877_001	Aqu2.1.05445_001
																				Aqu2.1.19931_001	Aqu2.1.04783_001
																				Aqu2.1.19932_001	Aqu2.1.09618_001
																				Aqu2.1.19952_001	Aqu2.1.24370_001
																				Aqu2.1.19953_001	Aqu2.1.30245_001
																				Aqu2.1.19954_001	Aqu2.1.23344_001
																				Aqu2.1.19955_001	Aqu2.1.23649_001
																				Aqu2.1.19956_001	Aqu2.1.41856_001
																				Aqu2.1.19957_001	Aqu2.1.06502_001
																				Aqu2.1.19958_001	Aqu2.1.26658_001
																				Aqu2.1.19960_001	Aqu2.1.34535_001
																				Aqu2.1.19961_001	Aqu2.1.30230_001
																				Aqu2.1.19962_001	Aqu2.1.04815_001
																				Aqu2.1.19964_001	Aqu2.1.31410_001
																				Aqu2.1.19968_001	Aqu2.1.04523_001
																				Aqu2.1.20037_001	Aqu2.1.01520_001
																				Aqu2.1.20104_001	Aqu2.1.14068_001
																				Aqu2.1.20128_001	Aqu2.1.28580_001
																				Aqu2.1.20130_001	Aqu2.1.39192_001
																				Aqu2.1.20132_001	Aqu2.1.07782_001
																				Aqu2.1.20203_001	Aqu2.1.20845_001
																				Aqu2.1.20214_001	Aqu2.1.30645_001
																				Aqu2.1.20217_001	Aqu2.1.16388_001
																				Aqu2.1.20326_001	Aqu2.1.14162_001
																				Aqu2.1.20350_001	Aqu2.1.08746_001
																				Aqu2.1.20487_001	Aqu2.1.11079_001
																				Aqu2.1.20512_001	Aqu2.1.19210_001
																				Aqu2.1.20521_001	Aqu2.1.38326_001
																				Aqu2.1.20569_001	Aqu2.1.34226_001
																				Aqu2.1.20570_001	Aqu2.1.04907_001
																				Aqu2.1.20599_001	Aqu2.1.25854_001
																				Aqu2.1.20600_001	Aqu2.1.39568_001
																				Aqu2.1.20605_001	Aqu2.1.09368_001
																				Aqu2.1.20606_001	Aqu2.1.22226_001
																				Aqu2.1.20607_001	Aqu2.1.31157_001
																				Aqu2.1.20608_001	Aqu2.1.18515_001
																				Aqu2.1.20609_001	Aqu2.1.23832_001
																				Aqu2.1.20665_001	Aqu2.1.10797_001
																				Aqu2.1.20716_001	Aqu2.1.26142_001
																				Aqu2.1.20726_001	Aqu2.1.07380_001
																				Aqu2.1.20764_001	Aqu2.1.44130_001
																				Aqu2.1.20769_001	Aqu2.1.29426_001
																				Aqu2.1.20904_001	Aqu2.1.04266_001
																				Aqu2.1.20909_001	Aqu2.1.18651_001
																				Aqu2.1.20910_001	Aqu2.1.31669_001
																				Aqu2.1.20938_001	Aqu2.1.39197_001
																				Aqu2.1.20953_001	Aqu2.1.11143_001
																				Aqu2.1.20954_001	Aqu2.1.16389_001
																				Aqu2.1.21272_001	Aqu2.1.05886_001
																				Aqu2.1.21274_001	Aqu2.1.08230_001
																				Aqu2.1.21537_001	Aqu2.1.05885_001
																				Aqu2.1.21538_001	Aqu2.1.21938_001
																				Aqu2.1.21596_001	Aqu2.1.34534_001
																				Aqu2.1.21792_001	Aqu2.1.11170_001
																				Aqu2.1.21811_001	Aqu2.1.31352_001
																				Aqu2.1.21816_001	Aqu2.1.26364_001
																				Aqu2.1.21818_001	Aqu2.1.01154_001
																				Aqu2.1.22077_001	Aqu2.1.08617_001
																				Aqu2.1.22101_001	Aqu2.1.22931_001
																				Aqu2.1.22128_001	Aqu2.1.34437_001
																				Aqu2.1.22217_001	Aqu2.1.35027_001
																				Aqu2.1.22218_001	Aqu2.1.03787_001
																				Aqu2.1.22228_001	Aqu2.1.12678_001
																				Aqu2.1.22344_001	Aqu2.1.02784_001
																				Aqu2.1.22349_001	Aqu2.1.23474_001
																				Aqu2.1.22350_001	Aqu2.1.05953_001
																				Aqu2.1.22351_001	Aqu2.1.11548_001
																				Aqu2.1.22491_001	Aqu2.1.13709_001
																				Aqu2.1.22633_001	Aqu2.1.04500_001
																				Aqu2.1.22663_001	Aqu2.1.07950_001
																				Aqu2.1.22865_001	Aqu2.1.25563_001
																				Aqu2.1.22921_001	Aqu2.1.42597_001
																				Aqu2.1.22922_001	Aqu2.1.05758_001
																				Aqu2.1.23010_001	Aqu2.1.06048_001
																				Aqu2.1.23291_001	Aqu2.1.17177_001
																				Aqu2.1.23300_001	Aqu2.1.37609_001
																				Aqu2.1.23348_001	Aqu2.1.36668_001
																				Aqu2.1.23363_001	Aqu2.1.33678_001
																				Aqu2.1.23429_001	Aqu2.1.17342_001
																				Aqu2.1.23430_001	Aqu2.1.05730_001
																				Aqu2.1.23447_001	Aqu2.1.03753_001
																				Aqu2.1.23660_001	Aqu2.1.10645_001
																				Aqu2.1.23705_001	Aqu2.1.09686_001
																				Aqu2.1.23800_001	Aqu2.1.33205_001
																				Aqu2.1.23827_001	Aqu2.1.04875_001
																				Aqu2.1.23920_001	Aqu2.1.36836_001
																				Aqu2.1.24458_001	Aqu2.1.05974_001
																				Aqu2.1.24460_001	Aqu2.1.25700_001
																				Aqu2.1.24564_001	Aqu2.1.39901_001
																				Aqu2.1.24813_001	Aqu2.1.07836_001
																				Aqu2.1.25064_001	Aqu2.1.05772_001
																				Aqu2.1.25206_001	Aqu2.1.07107_001
																				Aqu2.1.25317_001	Aqu2.1.09552_001
																				Aqu2.1.25411_001	Aqu2.1.10815_001
																				Aqu2.1.25438_001	Aqu2.1.23662_001
																				Aqu2.1.25462_001	Aqu2.1.25173_001
																				Aqu2.1.25550_001	Aqu2.1.17599_001
																				Aqu2.1.25816_001	Aqu2.1.22172_001
																				Aqu2.1.25879_001	Aqu2.1.08946_001
																				Aqu2.1.26085_001	Aqu2.1.36953_001
																				Aqu2.1.26183_001	Aqu2.1.37695_001
																				Aqu2.1.26202_001	Aqu2.1.01978_001
																				Aqu2.1.26246_001	Aqu2.1.06623_001
																				Aqu2.1.26267_001	Aqu2.1.27146_001
																				Aqu2.1.26311_001	Aqu2.1.10145_001
																				Aqu2.1.26401_001	Aqu2.1.33416_001
																				Aqu2.1.26403_001	Aqu2.1.14258_001
																				Aqu2.1.26413_001	Aqu2.1.03758_001
																				Aqu2.1.26418_001	Aqu2.1.32972_001
																				Aqu2.1.26437_001	Aqu2.1.20925_001
																				Aqu2.1.26525_001	Aqu2.1.02082_001
																				Aqu2.1.26557_001	Aqu2.1.32631_001
																				Aqu2.1.26561_001	Aqu2.1.22297_001
																				Aqu2.1.26568_001	Aqu2.1.44068_001
																				Aqu2.1.26643_001	Aqu2.1.39858_001
																				Aqu2.1.26663_001	Aqu2.1.23652_001
																				Aqu2.1.26680_001	Aqu2.1.13929_001
																				Aqu2.1.26690_001	Aqu2.1.06748_001
																				Aqu2.1.26706_001	Aqu2.1.39045_001
																				Aqu2.1.26802_001	Aqu2.1.23769_001
																				Aqu2.1.26836_001	Aqu2.1.03294_001
																				Aqu2.1.26895_001	Aqu2.1.39959_001
																				Aqu2.1.26896_001	Aqu2.1.43357_001
																				Aqu2.1.27030_001	Aqu2.1.07076_001
																				Aqu2.1.27049_001	Aqu2.1.20039_001
																				Aqu2.1.27067_001	Aqu2.1.00944_001
																				Aqu2.1.27099_001	Aqu2.1.22441_001
																				Aqu2.1.27205_001	Aqu2.1.39940_001
																				Aqu2.1.27207_001	Aqu2.1.17809_001
																				Aqu2.1.27391_001	Aqu2.1.14013_001
																				Aqu2.1.27392_001	Aqu2.1.14195_001
																				Aqu2.1.27393_001	Aqu2.1.41354_001
																				Aqu2.1.27585_001	Aqu2.1.03316_001
																				Aqu2.1.27587_001	Aqu2.1.05954_001
																				Aqu2.1.27778_001	Aqu2.1.11362_001
																				Aqu2.1.27786_001	Aqu2.1.35068_001
																				Aqu2.1.27805_001	Aqu2.1.23290_001
																				Aqu2.1.27884_001	Aqu2.1.10985_001
																				Aqu2.1.27959_001	Aqu2.1.19019_001
																				Aqu2.1.27961_001	Aqu2.1.32864_001
																				Aqu2.1.28082_001	Aqu2.1.21841_001
																				Aqu2.1.28266_001	Aqu2.1.00791_001
																				Aqu2.1.28267_001	Aqu2.1.14107_001
																				Aqu2.1.28268_001	Aqu2.1.04455_001
																				Aqu2.1.28269_001	Aqu2.1.16387_001
																				Aqu2.1.28270_001	Aqu2.1.15697_001
																				Aqu2.1.28395_001	Aqu2.1.04510_001
																				Aqu2.1.28396_001	Aqu2.1.06026_001
																				Aqu2.1.28428_001	Aqu2.1.41397_001
																				Aqu2.1.28496_001	Aqu2.1.13421_001
																				Aqu2.1.28610_001	Aqu2.1.28953_001
																				Aqu2.1.28622_001	Aqu2.1.41853_001
																				Aqu2.1.28624_001	Aqu2.1.17885_001
																				Aqu2.1.28668_001	Aqu2.1.32504_001
																				Aqu2.1.28678_001	Aqu2.1.19261_001
																				Aqu2.1.28686_001	Aqu2.1.18319_001
																				Aqu2.1.28720_001	Aqu2.1.25175_001
																				Aqu2.1.28768_001	Aqu2.1.33789_001
																				Aqu2.1.28769_001	Aqu2.1.10781_001
																				Aqu2.1.28776_001	Aqu2.1.00140_001
																				Aqu2.1.28790_001	Aqu2.1.07109_001
																				Aqu2.1.28856_001	Aqu2.1.09172_001
																				Aqu2.1.28905_001	Aqu2.1.02346_001
																				Aqu2.1.28951_001	Aqu2.1.12428_001
																				Aqu2.1.28986_001	Aqu2.1.10614_001
																				Aqu2.1.28997_001	Aqu2.1.12422_001
																				Aqu2.1.28999_001	Aqu2.1.33351_001
																				Aqu2.1.29026_001	Aqu2.1.28563_001
																				Aqu2.1.29093_001	Aqu2.1.23753_001
																				Aqu2.1.29190_001	Aqu2.1.31199_001
																				Aqu2.1.29354_001	Aqu2.1.39046_001
																				Aqu2.1.29405_001	Aqu2.1.09862_001
																				Aqu2.1.29448_001	Aqu2.1.43834_001
																				Aqu2.1.29453_001	Aqu2.1.08817_001
																				Aqu2.1.29679_001	Aqu2.1.06633_001
																				Aqu2.1.29834_001	Aqu2.1.18744_001
																				Aqu2.1.29973_001	Aqu2.1.41093_001
																				Aqu2.1.29974_001	Aqu2.1.12332_001
																				Aqu2.1.30032_001	Aqu2.1.26903_001
																				Aqu2.1.30188_001	Aqu2.1.17903_001
																				Aqu2.1.30203_001	Aqu2.1.05724_001
																				Aqu2.1.30239_001	Aqu2.1.22157_001
																				Aqu2.1.30266_001	Aqu2.1.04626_001
																				Aqu2.1.30269_001	Aqu2.1.15581_001
																				Aqu2.1.30427_001	Aqu2.1.05456_001
																				Aqu2.1.30454_001	Aqu2.1.29122_001
																				Aqu2.1.30516_001	Aqu2.1.13283_001
																				Aqu2.1.30533_001	Aqu2.1.31719_001
																				Aqu2.1.30637_001	Aqu2.1.07108_001
																				Aqu2.1.30706_001	Aqu2.1.02930_001
																				Aqu2.1.30720_001	Aqu2.1.07375_001
																				Aqu2.1.30740_001	Aqu2.1.39116_001
																				Aqu2.1.30785_001	Aqu2.1.21580_001
																				Aqu2.1.30818_001	Aqu2.1.18648_001
																				Aqu2.1.30938_001	Aqu2.1.28860_001
																				Aqu2.1.31088_001	Aqu2.1.32253_001
																				Aqu2.1.31147_001	Aqu2.1.14741_001
																				Aqu2.1.31207_001	Aqu2.1.09505_001
																				Aqu2.1.31218_001	Aqu2.1.09765_001
																				Aqu2.1.31456_001	Aqu2.1.29746_001
																				Aqu2.1.31457_001	Aqu2.1.26375_001
																				Aqu2.1.31599_001	Aqu2.1.31476_001
																				Aqu2.1.31763_001	Aqu2.1.15688_001
																				Aqu2.1.31818_001	Aqu2.1.19263_001
																				Aqu2.1.31822_001	Aqu2.1.34326_001
																				Aqu2.1.31838_001	Aqu2.1.06963_001
																				Aqu2.1.31869_001	Aqu2.1.21741_001
																				Aqu2.1.32075_001	Aqu2.1.31844_001
																				Aqu2.1.32178_001	Aqu2.1.25607_001
																				Aqu2.1.32344_001	Aqu2.1.04808_001
																				Aqu2.1.32350_001	Aqu2.1.18860_001
																				Aqu2.1.32364_001	Aqu2.1.41917_001
																				Aqu2.1.32472_001	Aqu2.1.10180_001
																				Aqu2.1.32490_001	Aqu2.1.20949_001
																				Aqu2.1.32513_001	Aqu2.1.15783_001
																				Aqu2.1.32575_001	Aqu2.1.15033_001
																				Aqu2.1.32613_001	Aqu2.1.33506_001
																				Aqu2.1.32643_001	Aqu2.1.17993_001
																				Aqu2.1.32676_001	Aqu2.1.43833_001
																				Aqu2.1.32677_001	Aqu2.1.43894_001
																				Aqu2.1.32851_001	Aqu2.1.01747_001
																				Aqu2.1.32883_001	Aqu2.1.28459_001
																				Aqu2.1.32948_001	Aqu2.1.41985_001
																				Aqu2.1.32992_001	Aqu2.1.04545_001
																				Aqu2.1.32993_001	Aqu2.1.11363_001
																				Aqu2.1.33083_001	Aqu2.1.03572_001
																				Aqu2.1.33115_001	Aqu2.1.25602_001
																				Aqu2.1.33555_001	Aqu2.1.05087_001
																				Aqu2.1.33563_001	Aqu2.1.15699_001
																				Aqu2.1.33689_001	Aqu2.1.14888_001
																				Aqu2.1.33692_001	Aqu2.1.16326_001
																				Aqu2.1.33710_001	Aqu2.1.14214_001
																				Aqu2.1.33796_001	Aqu2.1.08483_001
																				Aqu2.1.33809_001	Aqu2.1.31794_001
																				Aqu2.1.34199_001	Aqu2.1.11198_001
																				Aqu2.1.34235_001	Aqu2.1.20831_001
																				Aqu2.1.34269_001	Aqu2.1.18355_001
																				Aqu2.1.34318_001	Aqu2.1.35736_001
																				Aqu2.1.34499_001	Aqu2.1.40670_001
																				Aqu2.1.34584_001	Aqu2.1.05292_001
																				Aqu2.1.34606_001	Aqu2.1.19870_001
																				Aqu2.1.34627_001	Aqu2.1.21578_001
																				Aqu2.1.34628_001	Aqu2.1.38813_001
																				Aqu2.1.34641_001	Aqu2.1.13492_001
																				Aqu2.1.34779_001	Aqu2.1.01465_001
																				Aqu2.1.34903_001	Aqu2.1.28474_001
																				Aqu2.1.35089_001	Aqu2.1.04243_001
																				Aqu2.1.35130_001	Aqu2.1.26158_001
																				Aqu2.1.35131_001	Aqu2.1.10155_001
																				Aqu2.1.35132_001	Aqu2.1.10245_001
																				Aqu2.1.35223_001	Aqu2.1.16545_001
																				Aqu2.1.35258_001	Aqu2.1.11166_001
																				Aqu2.1.35496_001	Aqu2.1.14740_001
																				Aqu2.1.35539_001	Aqu2.1.08054_001
																				Aqu2.1.35548_001	Aqu2.1.31036_001
																				Aqu2.1.35577_001	Aqu2.1.37867_001
																				Aqu2.1.35621_001	Aqu2.1.09994_001
																				Aqu2.1.35657_001	Aqu2.1.06011_001
																				Aqu2.1.35862_001	Aqu2.1.09576_001
																				Aqu2.1.36453_001	Aqu2.1.34909_001
																				Aqu2.1.36684_001	Aqu2.1.22412_001
																				Aqu2.1.36691_001	Aqu2.1.11268_001
																				Aqu2.1.36712_001	Aqu2.1.23591_001
																				Aqu2.1.37082_001	Aqu2.1.16486_001
																				Aqu2.1.37146_001	Aqu2.1.39260_001
																				Aqu2.1.37193_001	Aqu2.1.25898_001
																				Aqu2.1.37242_001	Aqu2.1.15178_001
																				Aqu2.1.37253_001	Aqu2.1.33169_001
																				Aqu2.1.37274_001	Aqu2.1.17950_001
																				Aqu2.1.37302_001	Aqu2.1.19352_001
																				Aqu2.1.37690_001	Aqu2.1.28523_001
																				Aqu2.1.37858_001	Aqu2.1.24252_001
																				Aqu2.1.38095_001	Aqu2.1.10246_001
																				Aqu2.1.38097_001	Aqu2.1.30742_001
																				Aqu2.1.38189_001	Aqu2.1.12112_001
																				Aqu2.1.38421_001	Aqu2.1.20165_001
																				Aqu2.1.38508_001	Aqu2.1.19103_001
																				Aqu2.1.38708_001	Aqu2.1.37125_001
																				Aqu2.1.39009_001	Aqu2.1.05915_001
																				Aqu2.1.39090_001	Aqu2.1.36617_001
																				Aqu2.1.39145_001	Aqu2.1.06914_001
																				Aqu2.1.39207_001	Aqu2.1.42796_001
																				Aqu2.1.39208_001	Aqu2.1.14320_001
																				Aqu2.1.39264_001	Aqu2.1.40762_001
																				Aqu2.1.39591_001	Aqu2.1.15314_001
																				Aqu2.1.39689_001	Aqu2.1.35278_001
																				Aqu2.1.39915_001	Aqu2.1.26434_001
																				Aqu2.1.40128_001	Aqu2.1.08187_001
																				Aqu2.1.40193_001	Aqu2.1.27874_001
																				Aqu2.1.40194_001	Aqu2.1.14173_001
																				Aqu2.1.40345_001	Aqu2.1.35544_001
																				Aqu2.1.40346_001	Aqu2.1.15528_001
																				Aqu2.1.40347_001	Aqu2.1.41527_001
																				Aqu2.1.40348_001	Aqu2.1.10088_001
																				Aqu2.1.40610_001	Aqu2.1.27135_001
																				Aqu2.1.40770_001	Aqu2.1.26107_001
																				Aqu2.1.40844_001	Aqu2.1.00381_001
																				Aqu2.1.40919_001	Aqu2.1.11540_001
																				Aqu2.1.40920_001	Aqu2.1.04809_001
																				Aqu2.1.40933_001	Aqu2.1.04582_001
																				Aqu2.1.40934_001	Aqu2.1.14042_001
																				Aqu2.1.40935_001	Aqu2.1.07754_001
																				Aqu2.1.40953_001	Aqu2.1.09263_001
																				Aqu2.1.40962_001	Aqu2.1.27450_001
																				Aqu2.1.41131_001	Aqu2.1.11057_001
																				Aqu2.1.41141_001	Aqu2.1.05132_001
																				Aqu2.1.41142_001	Aqu2.1.01863_001
																				Aqu2.1.41200_001	Aqu2.1.04572_001
																				Aqu2.1.41201_001	Aqu2.1.14197_001
																				Aqu2.1.41316_001	Aqu2.1.00305_001
																				Aqu2.1.41341_001	Aqu2.1.33204_001
																				Aqu2.1.41405_001	Aqu2.1.11201_001
																				Aqu2.1.41862_001	Aqu2.1.42132_001
																				Aqu2.1.41885_001	Aqu2.1.34383_001
																				Aqu2.1.41887_001	Aqu2.1.23923_001
																				Aqu2.1.41888_001	Aqu2.1.06813_001
																				Aqu2.1.42283_001	Aqu2.1.14866_001
																				Aqu2.1.42347_001	Aqu2.1.27791_001
																				Aqu2.1.42483_001	Aqu2.1.38187_001
																				Aqu2.1.42548_001	Aqu2.1.11984_001
																				Aqu2.1.42786_001	Aqu2.1.33095_001
																				Aqu2.1.42969_001	Aqu2.1.04825_001
																				Aqu2.1.43053_001	Aqu2.1.41807_001
																				Aqu2.1.43068_001	Aqu2.1.15465_001
																				Aqu2.1.43457_001	Aqu2.1.17815_001
																				Aqu2.1.43656_001	Aqu2.1.20230_001
																				Aqu2.1.43912_001	Aqu2.1.29432_001
																				Aqu2.1.43983_001	Aqu2.1.11436_001
																				Aqu2.1.44074_001	Aqu2.1.17706_001
																				Aqu2.1.44263_001	Aqu2.1.05077_001
																				Aqu2.1.44518_001	Aqu2.1.05328_001
																				Aqu2.1.44559_001	Aqu2.1.05403_001
																				Aqu2.1.44623_001	Aqu2.1.12246_001
																					Aqu2.1.28813_001
																					Aqu2.1.32111_001
																					Aqu2.1.07140_001
																					Aqu2.1.18697_001
																					Aqu2.1.39631_001
																					Aqu2.1.19264_001
																					Aqu2.1.26105_001
																					Aqu2.1.26790_001
																					Aqu2.1.14743_001
																					Aqu2.1.19727_001
																					Aqu2.1.21833_001
																					Aqu2.1.01639_001
																					Aqu2.1.12315_001
																					Aqu2.1.03889_001
																					Aqu2.1.31040_001
																					Aqu2.1.27875_001
																					Aqu2.1.03985_001
																					Aqu2.1.10153_001
																					Aqu2.1.07361_001
																					Aqu2.1.22413_001
																					Aqu2.1.22232_001
																					Aqu2.1.24634_001
																					Aqu2.1.36757_001
																					Aqu2.1.14196_001
																					Aqu2.1.19353_001
																					Aqu2.1.41946_001
																					Aqu2.1.12367_001
																					Aqu2.1.29952_001
																					Aqu2.1.10814_001
																					Aqu2.1.34324_001
																					Aqu2.1.37216_001
																					Aqu2.1.25176_001
																					Aqu2.1.25203_001
																					Aqu2.1.41041_001
																					Aqu2.1.19909_001
																					Aqu2.1.04185_001
																					Aqu2.1.01095_001
																					Aqu2.1.07313_001
																					Aqu2.1.31368_001
																					Aqu2.1.34599_001
																					Aqu2.1.27569_001
																					Aqu2.1.41529_001
																					Aqu2.1.09961_001
																					Aqu2.1.24617_001
																					Aqu2.1.19018_001
																					Aqu2.1.29745_001
																					Aqu2.1.09859_001
																					Aqu2.1.23965_001
																					Aqu2.1.27739_001
																					Aqu2.1.27635_001
																					Aqu2.1.37341_001
																					Aqu2.1.11768_001
																					Aqu2.1.09585_001
																					Aqu2.1.11056_001
																					Aqu2.1.07846_001
																					Aqu2.1.21281_001
																					Aqu2.1.03841_001
																					Aqu2.1.42705_001
																					Aqu2.1.34466_001
																					Aqu2.1.01409_001
																					Aqu2.1.06738_001
																					Aqu2.1.17532_001
																					Aqu2.1.36541_001
																					Aqu2.1.31668_001
																					Aqu2.1.34533_001
																					Aqu2.1.01060_001
																					Aqu2.1.14181_001
																					Aqu2.1.33707_001
																					Aqu2.1.33159_001
																					Aqu2.1.10430_001
																					Aqu2.1.17910_001
																					Aqu2.1.20843_001
																					Aqu2.1.42022_001
																					Aqu2.1.24380_001
																					Aqu2.1.43253_001
																					Aqu2.1.07745_001
																					Aqu2.1.13321_001
																					Aqu2.1.29105_001
																					Aqu2.1.02693_001
																					Aqu2.1.26789_001
																					Aqu2.1.13967_001
																					Aqu2.1.13092_001
																					Aqu2.1.44680_001
																					Aqu2.1.27215_001
																					Aqu2.1.27570_001
																					Aqu2.1.38398_001
																					Aqu2.1.20890_001
																					Aqu2.1.31877_001
																					Aqu2.1.01679_001
																					Aqu2.1.27448_001
																					Aqu2.1.35028_001
																					Aqu2.1.36251_001
																					Aqu2.1.16894_001
																					Aqu2.1.33642_001
																					Aqu2.1.08825_001
																					Aqu2.1.10154_001
																					Aqu2.1.04645_001
																					Aqu2.1.30101_001
																					Aqu2.1.03428_001
																					Aqu2.1.18281_001
																					Aqu2.1.20063_001
																					Aqu2.1.36618_001
																					Aqu2.1.06762_001
																					Aqu2.1.42720_001
																					Aqu2.1.10422_001
																					Aqu2.1.03274_001
																					Aqu2.1.18812_001
																					Aqu2.1.39571_001
																					Aqu2.1.07157_001
																					Aqu2.1.27634_001
																					Aqu2.1.05305_001
																					Aqu2.1.41561_001
																					Aqu2.1.25976_001
																					Aqu2.1.26433_001
																					Aqu2.1.05541_001
																					Aqu2.1.19348_001
																					Aqu2.1.20945_001
																					Aqu2.1.33417_001
																					Aqu2.1.29410_001
																					Aqu2.1.10480_001
																					Aqu2.1.37451_001
																					Aqu2.1.39218_001
																					Aqu2.1.19929_001
																					Aqu2.1.10739_001
																					Aqu2.1.10479_001
																					Aqu2.1.27637_001
																					Aqu2.1.28000_001
																					Aqu2.1.27633_001
																					Aqu2.1.13727_001
